# Supplementary material for: Sex-specific association between gut microbiome and fat distribution
Source: Nat Commun. 2019 Jun 3;10:2408. doi: 10.1038/s41467-019-10440-5 (PMC6546740; doi:10.1038/s41467-019-10440-5)
Supplement: Supplementary file 4 — Source Data [file 41467_2019_10440_MOESM4_ESM.zip]

Archive with 13 entries (12 files):
- WELL_China_Microbiome_Preprocessing_10.28.17.Rmd
- __MACOSX/
- __MACOSX/._WELL_China_Microbiome_Preprocessing_10.28.17.Rmd
- DataAccessionCodes.txt
- __MACOSX/._DataAccessionCodes.txt
- Microbiome_Body_Shape_OriginalAnalysis_3.29.18.Rmd
- __MACOSX/._Microbiome_Body_Shape_OriginalAnalysis_3.29.18.Rmd
- SourceData.xlsx
- __MACOSX/._SourceData.xlsx
- MicrobiomeBodyshape_RevisedAnalysis_11.28.18.Rmd
- __MACOSX/._MicrobiomeBodyshape_RevisedAnalysis_11.28.18.Rmd
- Microbiome_Body_Shape_CircularBarChart_4.16.18.Rmd
- __MACOSX/._Microbiome_Body_Shape_CircularBarChart_4.16.18.Rmd
