# Supplementary material for: Sex-specific association between gut microbiome and fat distribution
Source: Nat Commun. 2019 Jun 3;10:2408. doi: 10.1038/s41467-019-10440-5 (PMC6546740; doi:10.1038/s41467-019-10440-5)
Supplement: Supplementary file 4 — Source Data [file 41467_2019_10440_MOESM4_ESM.zip › DataAccessionCodes.txt]

Accession	Sample Name	SPUID	Organism	Tax ID	Isolate	BioProject
SAMN11471958	F1604426	F1604426	human gut metagenome	408170	20100010101	PRJNA533934
SAMN11471959	F1604427	F1604427	human gut metagenome	408170	20100020101	PRJNA533934
SAMN11471960	F1604428	F1604428	human gut metagenome	408170	20100030101	PRJNA533934
SAMN11471961	F1604429	F1604429	human gut metagenome	408170	20100040101	PRJNA533934
SAMN11471962	F1604430	F1604430	human gut metagenome	408170	20100050101	PRJNA533934
SAMN11471963	F1604431	F1604431	human gut metagenome	408170	20100060101	PRJNA533934
SAMN11471964	F1604432	F1604432	human gut metagenome	408170	20100070101	PRJNA533934
SAMN11471965	F1604433	F1604433	human gut metagenome	408170	20100080101	PRJNA533934
SAMN11471966	F1604434	F1604434	human gut metagenome	408170	20100090101	PRJNA533934
SAMN11471967	F1604435	F1604435	human gut metagenome	408170	20100110101	PRJNA533934
SAMN11471968	F1604436	F1604436	human gut metagenome	408170	20100140101	PRJNA533934
SAMN11471969	F1604437	F1604437	human gut metagenome	408170	20100150101	PRJNA533934
SAMN11471970	F1604438	F1604438	human gut metagenome	408170	20100160101	PRJNA533934
SAMN11471971	F1604439	F1604439	human gut metagenome	408170	20100170101	PRJNA533934
SAMN11471972	F1604441	F1604441	human gut metagenome	408170	20100200101	PRJNA533934
SAMN11471973	F1604442	F1604442	human gut metagenome	408170	20100210101	PRJNA533934
SAMN11471974	F1604443	F1604443	human gut metagenome	408170	20100220101	PRJNA533934
SAMN11471975	F1604444	F1604444	human gut metagenome	408170	20100230101	PRJNA533934
SAMN11471976	F1604445	F1604445	human gut metagenome	408170	20100240101	PRJNA533934
SAMN11471977	F1604446	F1604446	human gut metagenome	408170	20100250101	PRJNA533934
SAMN11471978	F1604447	F1604447	human gut metagenome	408170	20100260101	PRJNA533934
SAMN11471979	F1604448	F1604448	human gut metagenome	408170	20100270101	PRJNA533934
SAMN11471980	F1604449	F1604449	human gut metagenome	408170	20100280101	PRJNA533934
SAMN11471981	F1604450	F1604450	human gut metagenome	408170	20100290101	PRJNA533934
SAMN11471982	F1604451	F1604451	human gut metagenome	408170	20100300101	PRJNA533934
SAMN11471983	F1604452	F1604452	human gut metagenome	408170	20100310101	PRJNA533934
SAMN11471984	F1604453	F1604453	human gut metagenome	408170	20100320101	PRJNA533934
SAMN11471985	F1604454	F1604454	human gut metagenome	408170	20100330101	PRJNA533934
SAMN11471986	F1604455	F1604455	human gut metagenome	408170	20100340101	PRJNA533934
SAMN11471987	F1604456	F1604456	human gut metagenome	408170	20100340201	PRJNA533934
SAMN11471988	F1604457	F1604457	human gut metagenome	408170	20100350101	PRJNA533934
SAMN11471989	F1604458	F1604458	human gut metagenome	408170	20100360101	PRJNA533934
SAMN11471990	F1604459	F1604459	human gut metagenome	408170	20100370101	PRJNA533934
SAMN11471991	F1604460	F1604460	human gut metagenome	408170	20100380101	PRJNA533934
SAMN11471992	F1604461	F1604461	human gut metagenome	408170	20100390101	PRJNA533934
SAMN11471993	F1604462	F1604462	human gut metagenome	408170	20100400101	PRJNA533934
SAMN11471994	F1604463	F1604463	human gut metagenome	408170	20100410101	PRJNA533934
SAMN11471995	F1604464	F1604464	human gut metagenome	408170	20100420101	PRJNA533934
SAMN11471996	F1604465	F1604465	human gut metagenome	408170	20100430101	PRJNA533934
SAMN11471997	F1604466	F1604466	human gut metagenome	408170	20100440101	PRJNA533934
SAMN11471998	F1604467	F1604467	human gut metagenome	408170	20100450101	PRJNA533934
SAMN11471999	F1604468	F1604468	human gut metagenome	408170	20100460101	PRJNA533934
SAMN11472000	F1604469	F1604469	human gut metagenome	408170	20100470101	PRJNA533934
SAMN11472001	F1604470	F1604470	human gut metagenome	408170	20100480101	PRJNA533934
SAMN11472002	F1604471	F1604471	human gut metagenome	408170	20100490101	PRJNA533934
SAMN11472003	F1604472	F1604472	human gut metagenome	408170	20100500101	PRJNA533934
SAMN11472004	F1604473	F1604473	human gut metagenome	408170	20100510101	PRJNA533934
SAMN11472005	F1604474	F1604474	human gut metagenome	408170	20100520101	PRJNA533934
SAMN11472006	F1604475	F1604475	human gut metagenome	408170	20100540101	PRJNA533934
SAMN11472007	F1604476	F1604476	human gut metagenome	408170	20100550101	PRJNA533934
SAMN11472008	F1604477	F1604477	human gut metagenome	408170	20100560101	PRJNA533934
SAMN11472009	F1604478	F1604478	human gut metagenome	408170	20100570101	PRJNA533934
SAMN11472010	F1604479	F1604479	human gut metagenome	408170	20100580101	PRJNA533934
SAMN11472011	F1604480	F1604480	human gut metagenome	408170	20100600101	PRJNA533934
SAMN11472012	F1604481	F1604481	human gut metagenome	408170	20100610101	PRJNA533934
SAMN11472013	F1604482	F1604482	human gut metagenome	408170	20100620101	PRJNA533934
SAMN11472014	F1604483	F1604483	human gut metagenome	408170	20100630101	PRJNA533934
SAMN11472015	F1604484	F1604484	human gut metagenome	408170	20100640101	PRJNA533934
SAMN11472016	F1604485	F1604485	human gut metagenome	408170	20100640201	PRJNA533934
SAMN11472017	F1604486	F1604486	human gut metagenome	408170	20100650101	PRJNA533934
SAMN11472018	F1604487	F1604487	human gut metagenome	408170	20100660101	PRJNA533934
SAMN11472019	F1604488	F1604488	human gut metagenome	408170	20100670101	PRJNA533934
SAMN11472020	F1604489	F1604489	human gut metagenome	408170	20100680101	PRJNA533934
SAMN11472021	F1604490	F1604490	human gut metagenome	408170	20100690101	PRJNA533934
SAMN11472022	F1604491	F1604491	human gut metagenome	408170	20100700101	PRJNA533934
SAMN11472023	F1604492	F1604492	human gut metagenome	408170	20100710101	PRJNA533934
SAMN11472024	F1604493	F1604493	human gut metagenome	408170	20100720101	PRJNA533934
SAMN11472025	F1604494	F1604494	human gut metagenome	408170	20100730101	PRJNA533934
SAMN11472026	F1604495	F1604495	human gut metagenome	408170	20100740101	PRJNA533934
SAMN11472027	F1604497	F1604497	human gut metagenome	408170	20100770101	PRJNA533934
SAMN11472028	F1604498	F1604498	human gut metagenome	408170	20100780101	PRJNA533934
SAMN11472029	F1604499	F1604499	human gut metagenome	408170	20100790101	PRJNA533934
SAMN11472030	F1604500	F1604500	human gut metagenome	408170	20100800101	PRJNA533934
SAMN11472031	F1604501	F1604501	human gut metagenome	408170	20100810101	PRJNA533934
SAMN11472032	F1604503	F1604503	human gut metagenome	408170	20100840101	PRJNA533934
SAMN11472033	F1604504	F1604504	human gut metagenome	408170	20100860101	PRJNA533934
SAMN11472034	F1604505	F1604505	human gut metagenome	408170	20100870101	PRJNA533934
SAMN11472035	F1604506	F1604506	human gut metagenome	408170	20100900101	PRJNA533934
SAMN11472036	F1604508	F1604508	human gut metagenome	408170	20100920101	PRJNA533934
SAMN11472037	F1604509	F1604509	human gut metagenome	408170	20100930101	PRJNA533934
SAMN11472038	F1604510	F1604510	human gut metagenome	408170	20100940101	PRJNA533934
SAMN11472039	F1604511	F1604511	human gut metagenome	408170	20100950101	PRJNA533934
SAMN11472040	F1604512	F1604512	human gut metagenome	408170	20100960101	PRJNA533934
SAMN11472041	F1604513	F1604513	human gut metagenome	408170	20100970101	PRJNA533934
SAMN11472042	F1604514	F1604514	human gut metagenome	408170	20100980101	PRJNA533934
SAMN11472043	F1604515	F1604515	human gut metagenome	408170	20100990101	PRJNA533934
SAMN11472044	F1604516	F1604516	human gut metagenome	408170	20101010101	PRJNA533934
SAMN11472045	F1604517	F1604517	human gut metagenome	408170	20101020101	PRJNA533934
SAMN11472046	F1604518	F1604518	human gut metagenome	408170	20101020201	PRJNA533934
SAMN11472047	F1604519	F1604519	human gut metagenome	408170	20101030101	PRJNA533934
SAMN11472048	F1604520	F1604520	human gut metagenome	408170	20101040101	PRJNA533934
SAMN11472049	F1604521	F1604521	human gut metagenome	408170	20101050101	PRJNA533934
SAMN11472050	F1604522	F1604522	human gut metagenome	408170	20101060101	PRJNA533934
SAMN11472051	F1604523	F1604523	human gut metagenome	408170	20101070101	PRJNA533934
SAMN11472052	F1604524	F1604524	human gut metagenome	408170	20101090101	PRJNA533934
SAMN11472053	F1604525	F1604525	human gut metagenome	408170	20101100101	PRJNA533934
SAMN11472054	F1604526	F1604526	human gut metagenome	408170	20101110101	PRJNA533934
SAMN11472055	F1604527	F1604527	human gut metagenome	408170	20101130101	PRJNA533934
SAMN11472056	F1604528	F1604528	human gut metagenome	408170	20101140101	PRJNA533934
SAMN11472057	F1604529	F1604529	human gut metagenome	408170	20101150101	PRJNA533934
SAMN11472058	F1604530	F1604530	human gut metagenome	408170	20101160101	PRJNA533934
SAMN11472059	F1604531	F1604531	human gut metagenome	408170	20101170101	PRJNA533934
SAMN11472060	F1604532	F1604532	human gut metagenome	408170	20101180101	PRJNA533934
SAMN11472061	F1604533	F1604533	human gut metagenome	408170	20101190101	PRJNA533934
SAMN11472062	F1604534	F1604534	human gut metagenome	408170	20101200101	PRJNA533934
SAMN11472063	F1604535	F1604535	human gut metagenome	408170	20101210101	PRJNA533934
SAMN11472064	F1604536	F1604536	human gut metagenome	408170	20101220101	PRJNA533934
SAMN11472065	F1604537	F1604537	human gut metagenome	408170	20101230101	PRJNA533934
SAMN11472066	F1604538	F1604538	human gut metagenome	408170	20101240101	PRJNA533934
SAMN11472067	F1604539	F1604539	human gut metagenome	408170	20101250101	PRJNA533934
SAMN11472068	F1604540	F1604540	human gut metagenome	408170	20101260101	PRJNA533934
SAMN11472069	F1604541	F1604541	human gut metagenome	408170	20101270101	PRJNA533934
SAMN11472070	F1604542	F1604542	human gut metagenome	408170	20101280101	PRJNA533934
SAMN11472071	F1604543	F1604543	human gut metagenome	408170	20101290101	PRJNA533934
SAMN11472072	F1604544	F1604544	human gut metagenome	408170	20101290201	PRJNA533934
SAMN11472073	F1604545	F1604545	human gut metagenome	408170	20101300101	PRJNA533934
SAMN11472074	F1604546	F1604546	human gut metagenome	408170	20101300201	PRJNA533934
SAMN11472075	F1604547	F1604547	human gut metagenome	408170	20101310101	PRJNA533934
SAMN11472076	F1604548	F1604548	human gut metagenome	408170	20101320101	PRJNA533934
SAMN11472077	F1604549	F1604549	human gut metagenome	408170	20101330101	PRJNA533934
SAMN11472078	F1604550	F1604550	human gut metagenome	408170	20101340101	PRJNA533934
SAMN11472079	F1604551	F1604551	human gut metagenome	408170	20101360101	PRJNA533934
SAMN11472080	F1604552	F1604552	human gut metagenome	408170	20101370101	PRJNA533934
SAMN11472081	F1604553	F1604553	human gut metagenome	408170	20101380101	PRJNA533934
SAMN11472082	F1604554	F1604554	human gut metagenome	408170	20101390101	PRJNA533934
SAMN11472083	F1604555	F1604555	human gut metagenome	408170	20101400101	PRJNA533934
SAMN11472084	F1604556	F1604556	human gut metagenome	408170	20101410101	PRJNA533934
SAMN11472085	F1604557	F1604557	human gut metagenome	408170	20101420101	PRJNA533934
SAMN11472086	F1604558	F1604558	human gut metagenome	408170	20101430101	PRJNA533934
SAMN11472087	F1604559	F1604559	human gut metagenome	408170	20101440101	PRJNA533934
SAMN11472088	F1604560	F1604560	human gut metagenome	408170	20101450101	PRJNA533934
SAMN11472089	F1604561	F1604561	human gut metagenome	408170	20101450201	PRJNA533934
SAMN11472090	F1604562	F1604562	human gut metagenome	408170	20101460101	PRJNA533934
SAMN11472091	F1604563	F1604563	human gut metagenome	408170	20101470101	PRJNA533934
SAMN11472092	F1604564	F1604564	human gut metagenome	408170	20101480101	PRJNA533934
SAMN11472093	F1604565	F1604565	human gut metagenome	408170	20101490201	PRJNA533934
SAMN11472094	F1604566	F1604566	human gut metagenome	408170	20101510101	PRJNA533934
SAMN11472095	F1604567	F1604567	human gut metagenome	408170	20101520101	PRJNA533934
SAMN11472096	F1604568	F1604568	human gut metagenome	408170	20101530101	PRJNA533934
SAMN11472097	F1604569	F1604569	human gut metagenome	408170	20101540101	PRJNA533934
SAMN11472098	F1604570	F1604570	human gut metagenome	408170	20101550101	PRJNA533934
SAMN11472099	F1604571	F1604571	human gut metagenome	408170	20101580101	PRJNA533934
SAMN11472100	F1604572	F1604572	human gut metagenome	408170	20101590101	PRJNA533934
SAMN11472101	F1604573	F1604573	human gut metagenome	408170	20101600101	PRJNA533934
SAMN11472102	F1604574	F1604574	human gut metagenome	408170	20101610101	PRJNA533934
SAMN11472103	F1604575	F1604575	human gut metagenome	408170	20101620101	PRJNA533934
SAMN11472104	F1604576	F1604576	human gut metagenome	408170	20101630101	PRJNA533934
SAMN11472105	F1604577	F1604577	human gut metagenome	408170	20101640101	PRJNA533934
SAMN11472106	F1604578	F1604578	human gut metagenome	408170	20101650101	PRJNA533934
SAMN11472107	F1604579	F1604579	human gut metagenome	408170	20101660101	PRJNA533934
SAMN11472108	F1604580	F1604580	human gut metagenome	408170	20101670101	PRJNA533934
SAMN11472109	F1604581	F1604581	human gut metagenome	408170	20101690101	PRJNA533934
SAMN11472110	F1604582	F1604582	human gut metagenome	408170	20101710101	PRJNA533934
SAMN11472111	F1604583	F1604583	human gut metagenome	408170	20101720101	PRJNA533934
SAMN11472112	F1604584	F1604584	human gut metagenome	408170	20101730101	PRJNA533934
SAMN11472113	F1604585	F1604585	human gut metagenome	408170	20101740101	PRJNA533934
SAMN11472114	F1604586	F1604586	human gut metagenome	408170	20101750101	PRJNA533934
SAMN11472115	F1604587	F1604587	human gut metagenome	408170	20101760101	PRJNA533934
SAMN11472116	F1604588	F1604588	human gut metagenome	408170	20101760201	PRJNA533934
SAMN11472117	F1604589	F1604589	human gut metagenome	408170	20101770101	PRJNA533934
SAMN11472118	F1604590	F1604590	human gut metagenome	408170	20101770201	PRJNA533934
SAMN11472119	F1604591	F1604591	human gut metagenome	408170	20101780101	PRJNA533934
SAMN11472120	F1604592	F1604592	human gut metagenome	408170	20101790101	PRJNA533934
SAMN11472121	F1604595	F1604595	human gut metagenome	408170	20101820101	PRJNA533934
SAMN11472122	F1604596	F1604596	human gut metagenome	408170	20101830101	PRJNA533934
SAMN11472123	F1604597	F1604597	human gut metagenome	408170	20101840101	PRJNA533934
SAMN11472124	F1604598	F1604598	human gut metagenome	408170	20101850101	PRJNA533934
SAMN11472125	F1604599	F1604599	human gut metagenome	408170	20101860101	PRJNA533934
SAMN11472126	F1604600	F1604600	human gut metagenome	408170	20101870101	PRJNA533934
SAMN11472127	F1604601	F1604601	human gut metagenome	408170	20101880101	PRJNA533934
SAMN11472128	F1604602	F1604602	human gut metagenome	408170	20101890101	PRJNA533934
SAMN11472129	F1604603	F1604603	human gut metagenome	408170	20101900101	PRJNA533934
SAMN11472130	F1604604	F1604604	human gut metagenome	408170	20101910101	PRJNA533934
SAMN11472131	F1604605	F1604605	human gut metagenome	408170	20101920101	PRJNA533934
SAMN11472132	F1604606	F1604606	human gut metagenome	408170	20101930101	PRJNA533934
SAMN11472133	F1604607	F1604607	human gut metagenome	408170	20101940101	PRJNA533934
SAMN11472134	F1604608	F1604608	human gut metagenome	408170	20101950101	PRJNA533934
SAMN11472135	F1604609	F1604609	human gut metagenome	408170	20101960101	PRJNA533934
SAMN11472136	F1604610	F1604610	human gut metagenome	408170	20101970101	PRJNA533934
SAMN11472137	F1604611	F1604611	human gut metagenome	408170	20101980101	PRJNA533934
SAMN11472138	F1604612	F1604612	human gut metagenome	408170	20200010101	PRJNA533934
SAMN11472139	F1604613	F1604613	human gut metagenome	408170	20200010102	PRJNA533934
SAMN11472140	F1604614	F1604614	human gut metagenome	408170	20200010103	PRJNA533934
SAMN11472141	F1604615	F1604615	human gut metagenome	408170	20200010104	PRJNA533934
SAMN11472142	F1604616	F1604616	human gut metagenome	408170	20200010105	PRJNA533934
SAMN11472143	F1604617	F1604617	human gut metagenome	408170	20200010106	PRJNA533934
SAMN11472144	F1604618	F1604618	human gut metagenome	408170	20200010107	PRJNA533934
SAMN11472145	F1604619	F1604619	human gut metagenome	408170	20200010108	PRJNA533934
SAMN11472146	F1604620	F1604620	human gut metagenome	408170	20200010109	PRJNA533934
SAMN11472147	F1604621	F1604621	human gut metagenome	408170	20200010110	PRJNA533934
SAMN11472148	F1604622	F1604622	human gut metagenome	408170	20200010113	PRJNA533934
SAMN11472149	F1604623	F1604623	human gut metagenome	408170	20200010114	PRJNA533934
SAMN11472150	F1604624	F1604624	human gut metagenome	408170	20200010115	PRJNA533934
SAMN11472151	F1604625	F1604625	human gut metagenome	408170	20200010116	PRJNA533934
SAMN11472152	F1604626	F1604626	human gut metagenome	408170	20200010118	PRJNA533934
SAMN11472153	F1604627	F1604627	human gut metagenome	408170	20200010119	PRJNA533934
SAMN11472154	F1604628	F1604628	human gut metagenome	408170	20200010120	PRJNA533934
SAMN11472155	F1604629	F1604629	human gut metagenome	408170	20200010121	PRJNA533934
SAMN11472156	F1604630	F1604630	human gut metagenome	408170	20200010122	PRJNA533934
SAMN11472157	F1604631	F1604631	human gut metagenome	408170	20200020101	PRJNA533934
SAMN11472158	F1604632	F1604632	human gut metagenome	408170	20200060101	PRJNA533934
SAMN11472159	F1604633	F1604633	human gut metagenome	408170	20200070101	PRJNA533934
SAMN11472160	F1604634	F1604634	human gut metagenome	408170	20200090101	PRJNA533934
SAMN11472161	F1604635	F1604635	human gut metagenome	408170	20200100101	PRJNA533934
SAMN11472162	F1604636	F1604636	human gut metagenome	408170	20200110101	PRJNA533934
SAMN11472163	F1604637	F1604637	human gut metagenome	408170	20200120101	PRJNA533934
SAMN11472164	F1604638	F1604638	human gut metagenome	408170	20200130101	PRJNA533934
SAMN11472165	F1604639	F1604639	human gut metagenome	408170	20200140101	PRJNA533934
SAMN11472166	F1604641	F1604641	human gut metagenome	408170	20200160101	PRJNA533934
SAMN11472167	F1604642	F1604642	human gut metagenome	408170	20200170101	PRJNA533934
SAMN11472168	F1604644	F1604644	human gut metagenome	408170	20200190101	PRJNA533934
SAMN11472169	F1604645	F1604645	human gut metagenome	408170	20200200101	PRJNA533934
SAMN11472170	F1604646	F1604646	human gut metagenome	408170	20200220101	PRJNA533934
SAMN11472171	F1604647	F1604647	human gut metagenome	408170	20200230101	PRJNA533934
