# Supplementary material for: Sex-specific association between gut microbiome and fat distribution
Source: Nat Commun. 2019 Jun 3;10:2408. doi: 10.1038/s41467-019-10440-5 (PMC6546740; doi:10.1038/s41467-019-10440-5)
Supplement: Supplementary file 4 — Source Data [file 41467_2019_10440_MOESM4_ESM.zip › SourceData.xlsx]

## Sheet: Figure1FemaleAndroid
	TACGGAGGATCCGAGCGTTATCCGGATTTATTGGGTTTAAAGGGAGCGTAGATGGATGTTTAAGTCAGTTGTGAAAGTTTGCGGCTCAACCGTAAAATTGCAGTTGATACTGGATATCTTGAGTGCAGTTGAGGCAGGCGGAATTCGTGGTGTAGCGGTGAAATGCTTAGATATCACGAAGAACTCCGATTGCGAAGGCAGCCTGCTAAGCTGCAACTGACATTGAGGCTCGAAAGTGTGGGTATCAAACAGG	AACGTAGGTCACAAGCGTTGTCCGGAATTACTGGGTGTAAAGGGAGCGCAGGCGGGAAGACAAGTTGGAAGTGAAATCCATGGGCTCAACCCATGAACTGCTTTCAAAACTGTTTTTCTTGAGTAGTGCAGAGGTAGGCGGAATTCCCGGTGTAGCGGTGGAATGCGTAGATATCGGGAGGAACACCAGTGGCGAAGGCGGCCTACTGGGCACCAACTGACGCTGAGGCTCGAAAGTGTGGGTAGCAAACAGG	TACGTAGGTGGCGAGCGTTGTCCGGAATTATTGGGCGTAAAGAGCATGTAGGCGGCTTAATAAGTCGAGCGTGAAAATGCGGGGCTCAACCCCGTATGGCGCTGGAAACTGTTAGGCTTGAGTGCAGGAGAGGAAAGGGGAATTCCCAGTGTAGCGGTGAAATGCGTAGATATTGGGAGGAACACCAGTGGCGAAGGCGCCTTTCTGGACTGTGTCTGACGCTGAGATGCGAAAGCCAGGGTAGCGAACGGG	TACGGAGGGTGCAAGCGTTAATCGGAATTACTGGGCGTAAAGCGCACGCAGGCGGTTTGTTAAGTCAGATGTGAAATCCCCGGGCTCAACCTGGGAACTGCATCTGATACTGGCAAGCTTGAGTCTCGTAGAGGGGGGTAGAATTCCAGGTGTAGCGGTGAAATGCGTAGAGATCTGGAGGAATACCGGTGGCGAAGGCGGCCCCCTGGACGAAGACTGACGCTCAGGTGCGAAAGCGTGGGGAGCAAACAGG	TACGTAGGGAGCAAGCGTTGTCCGGATTTACTGGGTGTAAAGGGTGCGTAGGCGGCTTTGCAAGTCAGATGTGAAATCTATGGGCTCAACCCATAAACTGCATTTGAAACTGTAGAGCTTGAGTGAAGTAGAGGCAGGCGGAATTCCCCGTGTAGCGGTGAAATGCGTAGAGATGGGGAGGAACACCAGTGGCGAAGGCGGCCTGCTGGGCTTTAACTGACGCTGAGGCACGAAAGCGTGGGTAGCAAACAGG	TACGTAGGGGGCAAGCGTTATCCGGATTTACTGGGTGTAAAGGGAGCGTAGACGGCATGGCAAGCCAGATGTGAAAGCCCGGGGCTCAACCCCGGGACTGCATTTGGAACTGTCAGGCTAGAGTGTCGGAGAGGAAAGCGGAATTCCTAGTGTAGCGGTGAAATGCGTAGATATTAGGAGGAACACCAGTGGCGAAGGCGGCTTTCTGGACGATGACTGACGTTGAGGCTCGAAAGCGTGGGGAGCAAACAGG	TACGTAGGGGGCGAGCGTTATCCGGATTCATTGGGCGTAAAGCGCGCGTAGGCGGCCCGGCAGGCCGGGGGTCGAAGCGGGGGGCTCAACCCCCCGAAGCCCCCGGAACCTCCGCGGCTTGGGTCCGGTAGGGGAGGGTGGAACACCCGGTGTAGCGGTGGAATGCGCAGATATCGGGTGGAACACCGGTGGCGAAGGCGGCCCTCTGGGCCGAGACCGACGCTGAGGCGCGAAAGCTGGGGGAGCGAACAGG	AACGTAGGGTGCAAGCGTTGTCCGGAATTACTGGGTGTAAAGGGAGCGCAGGCGGACCGGCAAGTTGGAAGTGAAAACTATGGGCTCAACCCATAAATTGCTTTCAAAACTGCTGGCCTTGAGTAGTGCAGAGGTAGGTGGAATTCCCGGTGTAGCGGTGGAATGCGTAGATATCGGGAGGAACACCAGTGGCGAAGGCGACCTACTGGGCACCAACTGACGCTGAGGCTCGAAAGCATGGGTAGCAAACAGG	TACGTATGGTGCAAGCGTTATCCGGATTTACTGGGTGTAAAGGGAGCGCAGGCGGTGCGGCAAGTCTGATGTGAAAGCCCGGGGCTCAACCCCGGTACTGCATTGGAAACTGTCGTACTAGAGTGTCGGAGGGGTAAGCGGAATTCCTAGTGTAGCGGTGAAATGCGTAGATATTAGGAGGAACACCAGTGGCGAAGGCGGCTTACTGGACGATAACTGACGCTGAGGCTCGAAAGCGTGGGGAGCAAACAGG	AACGTAGGTCACAAGCGTTGTCCGGAATTACTGGGTGTAAAGGGAGCGCAGGCGGGAAGACAAGTTGGAAGTGAAATCTATGGGCTCAACCCATAAACTGCTTTCAAAACTGTTTTTCTTGAGTAGTGCAGAGGTAGGCGGAATTCCCGGTGTAGCGGTGGAATGCGTAGATATCGGGAGGAACACCAGTGGCGAAGGCGGCCTACTGGGCACCAACTGACGCTGAGGCTCGAAAGTGTGGGTAGCAAACAGG	AACGTAGGTCACAAGCGTTGTCCGGAATTACTGGGTGTAAAGGGAGCGCAGGCGGGAGAACAAGTTGGAAGTGAAATCCATGGGCTCAACCCATGAACTGCTTTCAAAACTGTTTTTCTTGAGTAGTGCAGAGGTAGGCGGAATTCCCGGTGTAGCGGTGGAATGCGTAGATATCGGGAGGAACACCAGTGGCGAAGGCGGCCTACTGGGCACCAACTGACGCTGAGGCTCGAAAGTGTGGGTAGCAAACAGG	TACGGAGGATCCGAGCGTTATCCGGATTTATTGGGTTTAAAGGGAGCGTAGGCGGGTTGTTAAGTCAGTTGTGAAAGTTTGCGGCTCAACCGTAAAATTGCAGTTGATACTGGCGACCTTGAGTGCAACAGAGGTAGGCGGAATTCGTGGTGTAGCGGTGAAATGCTTAGATATCACGAAGAACTCCGATTGCGAAGGCAGCTTACTGGATTGTAACTGACGCTGATGCTCGAAAGTGTGGGTATCAAACAGG	AACGTAGGGTGCAAGCGTTGTCCGGAATTACTGGGTGTAAAGGGAGCGCAGGCGGGAAGACAAGTTGGAAGTGAAAACCATGGGCTCAACCCATGAATTGCTTTCAAAACTGTTTTTCTTGAGTAGTGCAGAGGTAGATGGAATTCCCGGTGTAGCGGTGGAATGCGTAGATATCGGGAGGAACACCAGTGGCGAAGGCGGTCTACTGGGCACCAACTGACGCTGAGGCTCGAAAGCATGGGTAGCAAACAGG	TACGTAGGTCCCGAGCGTTGTCCGGATTTATTGGGCGTAAAGCGAGCGCAGGCGGTTTGATAAGTCTGAAGTTAAAGGCTGTGGCTCAACCATAGTTCGCTTTGGAAACTGTCAAACTTGAGTGCAGAAGGGGAGAGTGGAATTCCATGTGTAGCGGTGAAATGCGTAGATATATGGAGGAACACCGGTGGCGAAAGCGGCTCTCTGGTCTGTAACTGACGCTGAGGCTCGAAAGCGTGGGGAGCGAACAGG	TACGTAGGGGGCAAGCGTTATCCGGATTTACTGGGTGTAAAGGGAGCGTAGACGGTGTGGCAAGTCTGATGTGAAAGGCATGGGCTCAACCTGTGGACTGCATTGGAAACTGTCATACTTGAGTGCCGGAGGGGTAAGCGGAATTCCTAGTGTAGCGGTGAAATGCGTAGATATTAGGAGGAACACCAGTGGCGAAGGCGGCTTACTGGACGGTAACTGACGTTGAGGCTCGAAAGCGTGGGGAGCAAACAGG	TACGTAGGGGGCAAGCGTTATCCGGATTTACTGGGTGTAAAGGGAGCGTAGACGGCACGGCAAGCCAGATGTGAAAGCCCGGGGCTCAACCCCGGGACTGCATTTGGAACTGCTGAGCTAGAGTGTCGGAGAGGCAAGTGGAATTCCTAGTGTAGCGGTGAAATGCGTAGATATTAGGAGGAACACCAGTGGCGAAGGCGGCTTGCTGGACGATGACTGACGTTGAGGCTCGAAAGCGTGGGGAGCAAACAGG	TACGTATGGTGCAAGCGTTATCCGGATTTACTGGGTGTAAAGGGAGCGCAGGCGGTGCGGCAAGTCTGATGTGAAAGCCCGGGGCTCAACCCCGGTACTGCATTGGAAACTGTCGTACTAGAGTGTCGGAGGGGTAAGTGGAATTCCTAGTGTAGCGGTGAAATGCGTAGATATTAGGAGGAACACCAGTGGCGAAGGCGGCTTACTGGACGATAACTGACGCTGAGGCTCGAAAGCGTGGGGAGCAAACAGG	TACGTAGGGGGCTAGCGTTATCCGGAATTACTGGGCGTAAAGGGTGCGTAGGTGGTTTCTTAAGTCAGAGGTGAAAGGCTACGGCTCAACCGTAGTAAGCCTTTGAAACTGGGAAACTTGAGTGCAGGAGAGGAGAGTGGAATTCCTAGTGTAGCGGTGAAATGCGTAGATATTAGGAGGAACACCAGTTGCGAAGGCGGCTCTCTGGACTGTAACTGACACTGAGGCACGAAAGCGTGGGGAGCAAACAGG	TACGGAGGATCCGAGCGTTATCCGGATTTATTGGGTTTAAAGGGAGCGTAGGCGGACGCTTAAGTCAGTTGTGAAAGTTTGCGGCTCAACCGTAAAATTGCAGTTGATACTGGGTGTCTTGAGTACAGTAGAGGCAGGCGGAATTCGTGGTGTAGCGGTGAAATGCTTAGATATCACGAAGAACTCCGATTGCGAAGGCAGCTTGCTGGACTGTAACTGACGCTGATGCTCGAAAGTGTGGGTATCAAACAGG	TACGTAGGGGGCAAGCGTTATCCGGATTTACTGGGTGTAAAGGGAGCGTAGACGGACTGGCAAGTCTGATGTGAAAGGCGGGGGCTCAACCCCTGGACTGCATTGGAAACTGTTAGTCTTGAGTGCCGGAGAGGTAAGCGGAATTCCTAGTGTAGCGGTGAAATGCGTAGATATTAGGAGGAACACCAGTGGCGAAGGCGGCTTACTGGACGGTAACTGACGTTGAGGCTCGAAAGCGTGGGGAGCAAACAGG	TACGTAGGGGGCAAGCGTTATCCGGATTTACTGGGTGTAAAGGGAGCGTAGACGGATGGACAAGTCTGATGTGAAAGGCTGGGGCTCAACCCCGGGACTGCATTGGAAACTGCCCGTCTTGAGTGCCGGAGAGGTAAGCGGAATTCCTAGTGTAGCGGTGAAATGCGTAGATATTAGGAGGAACACCAGTGGCGAAGGCGGCTTACTGGACGGTAACTGACGTTGAGGCTCGAAAGCGTGGGGAGCAAACAGG	TACGTAGGGGGCAAGCGTTATCCGGATTTACTGGGTGTAAAGGGAGCGTAGACGGCAAGGCAAGTCTGATGTGAAAACCCAGGGCTTAACCCTGGGACTGCATTGGAAACTGTCTGGCTCGAGTGCCGGAGAGGTAAGCGGAATTCCTAGTGTAGCGGTGAAATGCGTAGATATTAGGAAGAACACCAGTGGCGAAGGCGGCTTACTGGACGGTAACTGACGTTGAGGCTCGAAAGCGTGGGGAGCAAACAGG	TACGTATGGTGCAAGCGTTATCCGGATTTACTGGGTGTAAAGGGAGCGTAGACGGAGTGGCAAGTCTGATGTGAAAACCCGGGGCTCAACCCCGGGACTGCATTGGAAACTGTCAATCTAGAGTACCGGAGAGGTAAGCGGAATTCCTAGTGTAGCGGTGAAATGCGTAGATATTAGGAGGAACACCAGTGGCGAAGGCGGCTTACTGGACGGTAACTGACGTTGAGGCTCGAAAGCGTGGGGAGCAAACAGG	TACGTATGGAGCAAGCGTTATCCGGATTTACTGGGTGTAAAGGGAGTGTAGGTGGCCAGGCAAGTCAGAAGTGAAAGCCCGGGGCTCAACCCCGGGACTGCTTTTGAAACTGCAGGGCTAGAGTGCAGGAGGGGCAAGTGGAATTCCTAGTGTAGCGGTGAAATGCGTAGATATTAGGAGGAACACCAGTGGCGAAGGCGGCTTGCTGGACTGTAACTGACACTGAGGCTCGAAAGCGTGGGGAGCAAACAGG	TACGTAGGGGGCAAGCGTTATCCGGATTTACTGGGTGTAAAGGGAGCGTAGACGGCGCAGCAAGTCTGATGTGAAAGGCAGGGGCTTAACCCCTGGACTGCATTGGAAACTGCTGTGCTTGAGTGCCGGAGGGGTAAGCGGAATTCCTAGTGTAGCGGTGAAATGCGTAGATATTAGGAGGAACACCAGTGGCGAAGGCGGCTTACTGGACGGTAACTGACGTTGAGGCTCGAAAGCGTGGGGAGCAAACAGG	TACGTATGGTGCAAGCGTTATCCGGATTTACTGGGTGTAAAGGGAGCGTAGACGGATGGGCAAGTCTGATGTGAAAACCCGGGGCTCAACCCCGGGACTGCATTGGAAACTGTTCATCTAGAGTGCTGGAGAGGTAAGTGGAATTCCTAGTGTAGCGGTGAAATGCGTAGATATTAGGAGGAACACCAGTGGCGAAGGCGGCTTACTGGACAGTAACTGACGTTGAGGCTCGAAAGCGTGGGGAGCAAACAGG	TACGGAGGATCCGAGCGTTATCCGGATTTATTGGGTTTAAAGGGAGCGTAGGTGGATTGTTAAGTCAGTTGTGAAAGTTTGCGGCTCAACCGTAAAATTGCAGTTGAAACTGGCAGTCTTGAGTACAGTAGAGGTGGGCGGAATTCGTGGTGTAGCGGTGAAATGCTTAGATATCACGAAGAACTCCGATTGCGAAGGCAGCTCACTAGACTGCAACTGACACTGATGCTCGAAAGTGTGGGTATCAAACAGG	TACGTAGGGGGCTAGCGTTATCCGGATTTACTGGGCGTAAAGGGTGCGTAGGCGGTCTTTTAAGTCAGGAGTGAAAGGCTACGGCTCAACCGTAGTAAGCTCTTGAAACTGGAGGACTTGAGTGCAGGAGAGGAGAGTGGAATTCCTAGTGTAGCGGTGAAATGCGTAGATATTAGGAGGAACACCAGTAGCGAAGGCGGCTCTCTGGACTGTAACTGACGCTGAGGCACGAAAGCGTGGGGAGCAAACAGG	TACGGAGGATCCGAGCGTTATCCGGATTTATTGGGTTTAAAGGGAGCGTAGGTGGACAGTTAAGTCAGTTGTGAAAGTTTGCGGCTCAACCGTAAAATTGCAGTTGATACTGGCTGTCTTGAGTACAGTAGAGGTGGGCGGAATTCGTGGTGTAGCGGTGAAATGCTTAGATATCACGAAGAACTCCGATTGCGAAGGCAGCTCACTGGACTGCAACTGACACTGATGCTCGAAAGTGTGGGTATCAAACAGG	TACGTATGGTGCAAGCGTTATCCGGATTTACTGGGTGTAAAGGGAGCGTAGGTGGCAAGGCAAGCCAGAAGTGAAAACCCGGGGCTCAACCGCGGGATTGCTTTTGGAACTGTCATGCTAGAGTGCAGGAGGGGTGAGCGGAATTCCTAGTGTAGCGGTGAAATGCGTAGATATTAGGAGGAACACCGGAGGCGAAGGCGGCTCACTGGACTGTAACTGACACTGAGGCTCGAAAGCGTGGGGAGCAAACAGG
F1604427	11.8598	0.759687	9.47264	7.3136	0.759687	9.75642	0.759687	0.759687	0.759687	0.759687	9.59417	0.759687	0.759687	5.31829	8.65773	0.759687	0.759687	4.43744	7.32502	5.61933	0.759687	7.71197	6.66511	0.759687	0.759687	7.48796	9.67625	5.5149	8.28097	0.759687
F1604428	5.88113	9.41955	9.86715	0.759687	0.759687	5.36411	8.24539	11.9783	10.2829	10.0089	7.2394	0.759687	8.46963	4.98795	9.09147	0.759687	7.28543	7.4025	7.51224	7.80606	7.85071	6.53588	8.4774	7.37396	6.19914	5.77008	7.15979	5.6056	0.759687	5.46648
F1604432	0.759687	9.73378	6.59418	7.74595	9.75236	6.36251	8.77976	7.00563	10.5546	11.7739	9.75236	9.09083	7.47131	6.53111	8.6031	7.94196	8.10582	7.10042	5.81792	8.13174	8.19496	8.20733	0.759687	0.759687	8.13174	7.25432	5.96227	5.07874	0.759687	7.61387
F1604433	11.7332	5.95601	9.59058	9.59058	9.53929	8.28603	0.759687	0.759687	0.759687	6.61407	10.8512	7.56418	0.759687	5.65234	7.41656	0.759687	0.759687	5.28582	0.759687	0.759687	5.79107	6.33312	9.0859	7.41656	6.73907	10.4915	8.95451	7.59376	6.76303	6.22257
F1604438	8.23658	11.8529	9.59447	6.4544	0.759687	5.48814	8.23658	10.7778	0.759687	7.38279	8.68139	6.82281	8.51075	6.15551	8.12167	8.02693	0.759687	7.05518	7.19392	6.79493	9.29805	8.36761	8.32108	7.19392	7.3014	6.31169	5.67444	5.61535	6.34852	6.02734
F1604443	9.75491	12.1284	8.81714	7.5131	11.0215	0.759687	9.37235	9.0663	9.11958	11.0288	9.90745	0.759687	9.03895	4.80834	6.74734	6.26849	8.6849	5.25669	8.79315	5.51956	9.65369	7.56253	7.5131	9.90365	5.45902	0.759687	0.759687	6.26849	0.759687	5.18061
F1604445	0.759687	0.759687	0.759687	8.81689	0.759687	8.78286	0.759687	0.759687	0.759687	0.759687	0.759687	0.759687	0.759687	5.28171	7.31593	0.759687	0.759687	0.759687	0.759687	0.759687	0.759687	0.759687	0.759687	7.00848	0.759687	0.759687	0.759687	5.10147	0.759687	0.759687
F1604447	8.53548	8.54764	10.081	11.266	4.8914	6.61276	6.78668	6.29189	7.27263	7.69043	6.20108	6.00215	0.759687	0.759687	6.538	5.63978	0.759687	0.759687	6.29189	6.37796	5.94803	0.759687	5.70749	0.759687	5.70749	7.43826	5.41156	0.759687	6.57578	5.41156
F1604449	10.1004	0.759687	0.759687	4.33167	0.759687	6.49968	0.759687	0.759687	0.759687	8.21315	7.2441	0.759687	0.759687	11.4352	8.17062	0.759687	7.03942	8.75082	5.72488	6.30235	5.52355	7.97372	8.86426	9.17828	0.759687	0.759687	0.759687	0.759687	0.759687	0.759687
F1604450	9.18843	10.1412	12.0257	5.88068	0.759687	0.759687	0.759687	6.62686	10.7121	9.92737	0.759687	4.82604	8.21794	8.97517	7.28483	9.18344	0.759687	8.52263	0.759687	7.4576	8.50746	7.35891	8.79374	6.649	0.759687	0.759687	5.46608	5.64832	5.5142	6.16968
F1604451	10.5255	8.98379	10.6318	6.11599	9.12569	5.73584	0.759687	0.759687	0.759687	10.2442	10.6502	9.89331	0.759687	4.52078	6.67768	9.20694	9.35746	6.49425	7.62285	6.88266	6.11599	8.52364	5.36863	10.2465	8.11498	7.57186	6.72066	0.759687	6.42009	6.26125
F1604452	9.79648	10.4856	10.6057	7.35971	11.2756	5.28719	10.3096	7.31635	0.759687	10.4686	8.25559	9.60243	8.96508	5.33435	8.68162	7.75312	9.84538	6.7121	6.8079	6.9305	8.58316	7.93951	8.88289	7.89921	7.62081	6.31077	5.98574	4.39191	4.69434	6.33325
F1604453	9.48472	11.162	9.79766	3.75861	0.759687	0.759687	7.74473	10.8389	11.8454	9.27579	9.79934	7.18629	5.0088	5.49013	8.10259	8.52133	0.759687	7.12767	5.71546	6.71429	7.6271	8.23075	8.37155	9.38056	6.77832	0.759687	0.759687	0.759687	4.80132	8.32441
F1604455	7.52624	9.00503	0.759687	9.74478	5.1493	7.98912	0.759687	7.78632	0.759687	8.94617	8.88136	0.759687	0.759687	8.62706	8.21021	0.759687	7.61209	8.92843	4.02533	6.83786	7.16331	5.86238	0.759687	0.759687	6.70104	7.77242	6.49516	4.98087	0.759687	0.759687
F1604458	9.4369	11.3942	9.53441	0.759687	6.56611	0.759687	7.19815	8.95677	7.68093	10.7446	9.54884	7.04489	5.23446	8.21645	7.58965	7.93003	0.759687	0.759687	0.759687	5.82927	7.31144	7.518	6.80368	6.64897	7.41776	7.33864	6.43387	0.759687	6.07736	6.8403
F1604459	6.24121	9.72393	6.80668	7.77125	0.759687	0.759687	9.34673	9.14556	9.27792	9.37998	8.07289	0.759687	6.61572	7.96751	8.15857	7.88829	9.74449	8.7251	0.759687	6.47563	9.67652	6.11011	5.4904	9.05867	6.40106	0.759687	5.9158	6.86593	0.759687	5.69007
F1604460	11.3608	10.6534	9.138	0.759687	8.18988	0.759687	7.07444	8.86805	9.1517	0.759687	9.59708	10.2103	5.45273	6.34017	8.67719	7.79529	0.759687	7.81043	9.05309	6.57053	8.35321	8.88432	8.55294	8.39722	7.42542	0.759687	0.759687	7.09724	6.85402	9.8252
F1604461	11.6648	0.759687	0.759687	6.92783	8.32552	8.54527	0.759687	11.1856	0.759687	0.759687	0.759687	9.91637	0.759687	5.61834	6.39188	0.759687	9.61856	0.759687	7.43386	6.29066	0.759687	7.09231	0.759687	7.35741	0.759687	0.759687	8.04407	0.759687	8.25922	0.759687
F1604462	10.8676	10.1772	8.62513	7.2556	9.64202	4.93765	11.9017	8.68874	0.759687	10.7755	8.54996	7.53229	9.89407	0.759687	8.42327	7.95164	8.61646	5.65382	7.95798	6.94785	8.74997	7.90667	0.759687	0.759687	6.12583	5.54659	9.03199	5.992	9.29922	5.84467
F1604463	6.40044	10.3148	0.759687	5.12163	0.759687	0.759687	0.759687	7.69138	9.55653	7.60656	8.21793	4.86618	6.28733	0.759687	7.84994	7.7017	7.79209	5.65839	0.759687	8.00449	8.03045	7.04904	8.1867	8.39455	6.77276	0.759687	0.759687	0.759687	0.759687	7.12237
F1604464	8.92375	10.4986	0.759687	10.4885	8.48823	0.759687	4.54116	8.6875	0.759687	8.10858	8.89739	0.759687	6.84498	0.759687	5.88879	5.68653	6.32037	0.759687	6.41226	10.53	0.759687	6.71864	5.95001	6.91322	0.759687	8.00402	0.759687	0.759687	0.759687	7.0727
F1604465	11.0026	7.43403	8.66831	7.75809	8.33383	6.30767	0.759687	10.3415	9.87585	8.59729	10.1389	10.3396	0.759687	9.20078	8.2145	7.45923	0.759687	6.77663	7.17444	6.30767	10.3474	9.34277	0.759687	7.11435	8.0328	7.77915	5.60165	5.8226	0.759687	5.64121
F1604466	7.55986	11.2473	0.759687	6.75655	0.759687	0.759687	8.21045	8.94044	6.75655	9.26623	7.83837	5.088	5.44693	5.52191	7.53967	7.15525	0.759687	6.10015	0.759687	7.90594	7.10377	5.72316	9.15986	6.65755	5.52191	0.759687	0.759687	7.80362	0.759687	6.2793
F1604467	12.4397	0.759687	0.759687	5.49243	9.02178	7.93239	0.759687	0.759687	0.759687	0.759687	0.759687	0.759687	0.759687	4.71639	8.71799	0.759687	7.32645	5.92582	0.759687	0.759687	8.60251	6.72609	0.759687	6.64182	5.39475	0.759687	0.759687	6.88326	9.32129	5.34277
F1604471	10.3375	7.53103	7.08277	7.08277	0.759687	6.57393	0.759687	0.759687	0.759687	10.0865	8.1269	0.759687	0.759687	10.0978	8.16706	9.04728	9.838	10.236	4.96737	7.81756	9.02367	8.92554	0.759687	8.04378	0.759687	0.759687	0.759687	7.15448	0.759687	5.91749
F1604472	10.668	7.45938	0.759687	0.759687	9.18431	8.00235	8.77976	0.759687	0.759687	10.061	7.94274	0.759687	0.759687	5.15977	7.07668	0.759687	8.69011	9.47258	6.12934	8.27401	5.65424	6.07037	6.07037	0.759687	6.24103	6.53687	6.491	0.759687	6.34553	0.759687
F1604473	10.2894	11.2184	9.51602	4.74514	11.8983	0.759687	7.915	7.97861	10.3516	9.24049	8.82272	7.46402	5.13964	5.07172	7.72165	7.45011	8.66887	6.855	10.5526	6.03123	5.78389	6.98836	6.37907	5.13964	6.855	6.03123	6.03123	5.32174	5.13964	7.59745
F1604474	10.0088	0.759687	10.4186	8.98151	0.759687	10.1502	10.5702	0.759687	0.759687	0.759687	0.759687	8.94795	0.759687	6.02726	9.48288	7.72514	0.759687	4.97539	4.25104	5.03662	0.759687	0.759687	0.759687	0.759687	6.92993	0.759687	0.759687	0.759687	0.759687	0.759687
F1604475	11.0819	10.6841	9.82419	6.41275	0.759687	0.759687	8.94509	11.6667	11.5041	8.77964	9.65728	8.27858	6.71279	7.78152	7.45649	8.2257	0.759687	0.759687	7.75849	8.12448	5.94917	8.42032	6.36156	6.75467	6.51075	6.77523	8.71375	0.759687	8.07651	7.14175
F1604476	10.9955	10.4454	6.919	5.66628	0.759687	4.91322	0.759687	0.759687	7.68387	7.09809	8.46918	8.51208	0.759687	6.35261	7.27686	0.759687	8.85536	8.86905	7.55828	7.07912	6.0311	5.88083	6.74227	8.41623	6.10085	0.759687	7.72386	10.1804	6.43793	8.99354
F1604477	8.37437	10.3912	7.22695	5.13229	0.759687	0.759687	0.759687	9.82994	0.759687	9.28904	9.06817	0.759687	7.75337	0.759687	7.91679	7.96815	9.59722	9.95944	7.44311	7.09387	5.83661	5.32796	0.759687	5.57152	6.617	5.13229	6.15746	7.69545	5.23431	6.25099
F1604479	8.10279	8.17969	7.46963	9.36781	0.759687	0.759687	8.39225	8.50839	8.88607	8.26781	8.10279	5.23681	7.06978	8.48325	7.09774	6.42684	0.759687	7.17889	0.759687	7.09774	7.42442	0.759687	8.39225	0.759687	6.00881	0.759687	0.759687	6.20811	0.759687	4.7527
F1604483	9.59709	0.759687	3.77934	6.81467	10.983	0.759687	8.32122	0.759687	8.24166	8.98122	7.73126	6.50673	6.5235	5.1537	6.45542	7.31222	6.63653	5.71808	10.2352	0.759687	6.8838	7.39434	0.759687	8.7434	7.76417	8.12528	5.36	4.13196	6.84266	5.56792
F1604484	8.07658	11.7685	6.192	9.74269	0.759687	9.96325	9.90502	0.759687	0.759687	6.54129	0.759687	7.91066	0.759687	4.87323	8.80032	0.759687	4.66449	6.79762	5.35599	4.66449	0.759687	6.89684	0.759687	0.759687	4.77459	0.759687	6.69236	6.40444	6.03893	0.759687
F1604486	0.759687	11.8997	9.66229	11.0113	0.759687	8.84943	0.759687	10.2016	8.26839	9.39924	7.19485	0.759687	0.759687	5.66984	8.26152	8.54058	8.16255	5.04264	8.26152	6.18141	6.60129	7.1569	0.759687	6.86395	6.54728	5.09688	6.24826	8.89247	6.77005	7.20731
F1604487	8.97883	10.6939	0.759687	0.759687	6.85479	0.759687	6.13042	7.99257	10.6153	8.96834	8.69332	7.29392	8.54297	9.18876	6.74382	6.58386	0.759687	4.56694	0.759687	6.9924	8.2931	8.18727	8.57011	0.759687	0.759687	4.84069	0.759687	4.31961	7.38797	7.45217
F1604490	6.66453	9.67951	8.17766	5.34786	8.55353	0.759687	7.40516	9.01192	0.759687	8.97764	6.02931	0.759687	6.85265	8.93371	7.27144	6.72953	0.759687	8.80382	0.759687	6.96753	7.17614	6.99508	8.17766	9.57857	6.02931	5.57233	5.50199	5.92863	5.57233	6.33735
F1604499	0.759687	0.759687	5.31043	9.67311	0.759687	8.26552	10.8168	0.759687	0.759687	9.14318	9.87048	0.759687	0.759687	10.8538	9.91306	0.759687	0.759687	8.72824	0.759687	0.759687	4.83106	0.759687	0.759687	6.15862	7.55727	4.25311	0.759687	5.73372	0.759687	0.759687
F1604504	11.0818	10.0368	0.759687	7.85613	7.87535	6.35048	9.83416	0.759687	0.759687	8.59908	8.30939	7.43775	11.0565	6.90884	8.10262	7.47792	9.60069	9.84717	11.1158	8.44419	7.66623	5.87058	6.78224	7.56323	6.3959	6.93089	6.61961	7.1939	6.78224	6.06623
F1604506	11.8839	7.67915	0.759687	6.45065	0.759687	9.31027	9.0556	5.61946	0.759687	9.59462	9.02765	0.759687	4.48413	6.23245	8.82478	9.68351	0.759687	9.22589	6.08204	5.44127	10.6523	6.10165	0.759687	0.759687	6.61566	8.02305	7.40406	6.52762	7.88356	6.81801
F1604509	0.759687	7.67267	4.32854	0.759687	6.89389	0.759687	7.36564	7.39414	8.40489	6.76237	5.97763	4.21757	5.50903	5.93295	6.51296	8.09502	7.58174	4.5127	6.31225	6.22095	8.40489	6.20206	5.91007	4.32854	0.759687	0.759687	0.759687	0.759687	5.00769	5.4772
F1604510	12.1913	0.759687	5.42851	5.20853	9.16009	9.46182	8.69489	0.759687	7.72861	0.759687	9.79243	0.759687	9.33476	10.0022	10.1813	9.33834	9.35612	5.71415	6.95462	6.71996	0.759687	10.2082	0.759687	0.759687	6.86456	7.70034	5.68178	0.759687	7.66194	5.15901
F1604511	11.1442	11.0609	8.69726	8.40191	10.0038	4.83035	0.759687	9.1588	0.759687	6.92474	8.24079	5.37402	6.43776	8.94747	7.74442	8.37234	7.32992	7.70162	6.74603	6.19613	7.40821	7.74442	8.73977	9.69669	5.97256	0.759687	6.6886	8.58921	6.54673	6.99131
F1604512	11.6331	10.8642	7.98278	3.58712	0.759687	4.67421	6.33256	9.93379	7.89968	7.87686	7.47341	9.02574	0.759687	6.54272	7.23532	8.33566	6.89903	5.46723	10.3862	8.04662	5.61367	7.15953	7.82445	6.29007	7.79466	6.47978	6.6964	0.759687	7.59819	8.70966
F1604516	12.4841	0.759687	4.39541	10.9531	0.759687	12.2325	0.759687	0.759687	0.759687	0.759687	5.78073	0.759687	0.759687	7.88363	0.759687	0.759687	0.759687	7.67988	0.759687	0.759687	0.759687	0.759687	0.759687	6.27035	0.759687	0.759687	8.94579	4.2633	0.759687	0.759687
F1604518	11.5998	0.759687	9.42974	7.01018	0.759687	9.25588	0.759687	0.759687	4.46449	0.759687	0.759687	4.75052	0.759687	5.30407	6.67206	7.83936	0.759687	5.87401	9.65552	4.57074	9.02647	0.759687	0.759687	8.23607	5.88927	9.83932	8.25131	6.67206	7.06301	0.759687
F1604519	8.57683	9.65019	7.89663	0.759687	10.0096	0.759687	8.06583	9.39335	0.759687	11.2469	8.35139	7.15744	6.83678	6.50896	8.25718	8.19564	8.95247	5.92461	6.50896	7.30767	7.9548	6.33651	8.55659	8.24504	6.96743	0.759687	0.759687	5.54354	5.97119	6.63545
F1604522	9.08869	8.08172	10.2904	12.0244	0.759687	0.759687	8.68413	10.085	0.759687	0.759687	0.759687	4.61999	0.759687	0.759687	8.04799	8.27175	0.759687	8.52315	0.759687	0.759687	5.94978	7.56303	9.01373	0.759687	0.759687	0.759687	0.759687	4.93636	0.759687	6.56743
F1604523	9.89435	10.0438	9.51899	0.759687	0.759687	0.759687	8.20103	6.5314	7.78258	9.86902	6.73238	0.759687	8.07736	10.7877	8.85246	7.95317	0.759687	6.64389	7.1845	6.58856	11.8031	10.0234	6.14084	0.759687	7.61503	0.759687	7.98713	0.759687	6.88108	7.56263
F1604525	11.2979	9.92852	9.21789	7.79519	11.1219	9.68247	10.6902	7.78467	11.9226	8.0584	7.42375	0.759687	8.95818	7.44937	9.56262	9.36799	8.14692	7.89718	7.03444	7.65341	6.19219	7.66472	0.759687	7.33101	7.52408	8.48411	6.82758	5.89984	6.19219	7.91691
F1604527	12.1967	0.759687	8.92778	10.6005	0.759687	8.05777	0.759687	0.759687	0.759687	0.759687	10.3561	0.759687	0.759687	7.65312	8.75362	8.32985	5.75732	5.73899	8.97918	6.85172	0.759687	6.62761	0.759687	0.759687	6.45264	10.9108	9.01079	6.65854	6.53138	0.759687
F1604530	11.253	11.2982	9.31221	4.90672	0.759687	0.759687	9.40543	9.97218	9.08147	9.77078	9.37577	9.64065	5.43354	8.04463	9.11742	9.19472	6.90833	6.54511	6.37806	7.10488	7.11368	8.48001	8.57471	9.94166	6.32317	4.86343	7.70291	4.77076	7.01415	7.96504
F1604531	0.759687	0.759687	0.759687	8.24696	0.759687	8.06567	0.759687	0.759687	0.759687	0.759687	0.759687	0.759687	0.759687	3.96634	9.96329	0.759687	0.759687	0.759687	0.759687	0.759687	0.759687	0.759687	0.759687	0.759687	0.759687	0.759687	7.84305	6.82504	8.26838	0.759687
F1604536	12.2765	0.759687	9.11391	5.21961	0.759687	5.72216	8.88143	11.8261	0.759687	0.759687	9.69685	0.759687	0.759687	7.39008	8.17274	0.759687	0.759687	0.759687	0.759687	0.759687	7.05526	8.83912	0.759687	0.759687	4.75932	9.03641	10.3804	5.37524	7.69577	0.759687
F1604538	11.3072	9.65909	5.61005	11.5874	0.759687	4.91408	8.76508	10.1112	0.759687	8.81667	0.759687	6.706	8.91112	5.58042	7.44641	8.76071	0.759687	6.80309	9.8638	7.17696	9.66393	8.79966	6.95779	6.7343	8.16167	8.18023	5.0164	5.55007	6.21387	4.67136
F1604539	6.25499	5.51873	6.09079	4.46928	9.25943	0.759687	9.96758	0.759687	5.69477	6.32056	6.23254	5.48034	8.99307	10.1615	7.25475	7.0156	0.759687	10.4093	0.759687	5.06385	5.35733	5.55596	6.9426	0.759687	0.759687	7.83058	4.81212	6.86633	5.48034	4.22492
F1604541	10.7453	0.759687	7.62079	7.93822	0.759687	8.36643	0.759687	0.759687	0.759687	0.759687	5.70644	0.759687	0.759687	5.61321	10.63	0.759687	0.759687	9.22877	8.72858	5.77219	6.83644	8.01798	9.41803	0.759687	7.37569	0.759687	8.12616	5.3442	0.759687	0.759687
F1604544	11.5752	0.759687	9.25139	3.8623	5.09817	10.4902	8.3561	0.759687	10.2833	0.759687	0.759687	10.5577	0.759687	11.8937	9.67779	0.759687	0.759687	7.23115	0.759687	0.759687	6.08817	0.759687	0.759687	0.759687	4.92335	4.51433	0.759687	5.41296	5.35001	0.759687
F1604549	10.3675	0.759687	12.1751	6.60921	0.759687	7.87231	8.04848	0.759687	0.759687	8.87001	11.7851	5.66345	0.759687	9.46558	9.50886	8.02737	0.759687	6.23689	7.33789	9.14314	7.03127	0.759687	0.759687	4.78068	7.54357	5.97856	0.759687	6.56073	0.759687	0.759687
F1604550	10.0167	5.08457	0.759687	0.759687	10.2134	6.96387	9.68581	0.759687	0.759687	11.5817	8.65008	9.30067	7.91244	5.22426	8.06817	7.8574	10.6285	7.17629	8.32585	7.01634	8.51781	7.88905	6.52625	8.65516	7.91244	5.83091	6.18506	9.26324	5.30865	8.81444
F1604552	10.0105	9.23441	10.1734	0.759687	10.2098	0.759687	9.90742	9.99995	11.543	8.68716	8.47868	7.08914	8.5075	5.07892	9.29099	7.56204	6.96893	8.64702	6.51523	8.15445	10.3561	7.59696	5.90415	4.84399	7.61845	4.92836	6.26229	4.84399	5.69865	7.08914
F1604557	3.86409	12.4451	0.759687	10.6702	7.63399	0.759687	10.0567	10.2973	0.759687	8.65646	6.40025	0.759687	9.85422	10.9401	6.0442	6.46015	0.759687	10.816	0.759687	8.54186	7.64142	4.39664	6.5109	4.39664	0.759687	0.759687	0.759687	10.8627	0.759687	0.759687
F1604558	11.9326	9.98675	10.7534	7.22272	6.55059	5.34641	8.75473	9.55818	8.21793	6.54296	7.90732	8.70239	0.759687	7.71979	7.14389	8.91589	8.18528	10.741	10.1882	7.46648	8.38611	7.9247	8.33457	8.69795	7.55779	5.08926	9.90121	10.3558	7.57885	9.74468
F1604560	9.9135	10.2129	0.759687	8.69068	0.759687	7.82555	0.759687	5.67959	8.63846	6.39681	10.968	0.759687	5.07115	4.74461	7.95661	10.1592	11.1629	9.27591	0.759687	7.00048	8.02167	9.20342	10.3821	9.15114	7.2328	6.84844	6.12484	9.49806	6.4115	7.5687
F1604562	9.38047	10.8103	11.5563	6.56563	9.98846	8.20429	11.2694	7.70418	12.1859	9.41063	9.43824	9.02221	6.86014	6.96517	8.50471	7.9181	10.5573	6.19671	6.84199	5.46621	7.75873	8.79896	0.759687	0.759687	4.76667	5.53261	6.44373	5.41985	6.76742	7.35024
F1604569	4.96865	9.85127	0.759687	5.3039	7.25214	0.759687	8.60986	9.68148	5.69322	9.63164	8.62215	4.51916	5.17625	4.96865	7.28499	8.92042	8.37555	8.55663	5.79478	6.23882	6.9153	6.84072	9.46545	8.86609	6.42111	4.82858	6.16488	9.03091	5.37426	5.87381
F1604571	9.224	9.76027	10.0668	3.38001	8.09558	0.759687	9.6681	8.50067	11.2257	9.83205	9.77057	8.56412	8.09928	4.62315	7.70028	8.42865	7.66779	7.01117	5.2952	8.58102	8.01618	7.22909	7.97315	9.23146	7.82473	6.39108	6.35133	5.25084	6.18206	6.66297
F1604574	10.8841	11.4867	10.3088	5.11041	10.8789	0.759687	10.0316	0.759687	9.83835	8.3182	5.65957	9.2694	8.80968	5.79224	7.90715	8.15563	0.759687	8.40542	9.90869	8.87507	6.61336	7.51928	6.67447	5.48501	9.44906	5.79224	7.79737	6.768	6.04147	8.16078
F1604576	9.10687	6.74836	10.7101	6.74836	0.759687	8.74859	6.77512	5.12611	11.5101	12.1071	10.6123	6.56358	0.759687	10.1845	7.68089	8.7314	7.61694	6.13982	0.759687	0.759687	0.759687	7.88142	9.13053	10.2614	4.9404	5.48882	7.82428	6.08068	7.45524	4.07307
F1604577	10.7835	8.2415	11.1837	11.0282	7.17592	0.759687	10.0528	7.36725	7.21301	8.45481	8.073	0.759687	5.77043	5.32365	7.33339	7.57575	8.68643	0.759687	5.78824	6.63181	6.6421	6.92553	6.55799	7.52127	7.14565	5.55638	6.27764	6.52536	6.7611	8.23738
F1604579	11.0142	9.14173	10.0968	4.90079	0.759687	4.78743	10.5237	7.84751	0.759687	7.29884	5.90387	7.68789	7.81076	5.00275	7.3087	8.11744	9.25579	7.48631	9.709	6.05665	5.80852	6.50569	8.09219	6.88602	6.13741	0.759687	5.94919	8.79457	0.759687	7.56458
F1604580	9.23587	10.1607	0.759687	6.30042	0.759687	5.62357	8.44235	0.759687	9.26463	7.5513	9.20386	6.24031	0.759687	9.44953	7.09005	7.75931	0.759687	7.18926	9.07455	6.32967	7.77194	6.58494	7.2663	7.33198	5.5997	0.759687	6.22493	7.75296	6.30042	7.70135
F1604581	10.6595	12.1343	0.759687	5.65677	0.759687	0.759687	9.77859	10.4473	10.3378	9.55091	10.6735	8.38291	9.53401	6.52051	7.43568	6.82246	8.6627	7.37958	8.70585	5.57009	9.071	7.11291	5.95519	9.37962	6.0524	4.66316	4.82152	7.96904	5.03152	6.18265
F1604587	12.4049	0.759687	11.9104	9.71399	0.759687	10.7905	3.31136	0.759687	0.759687	0.759687	9.88963	0.759687	5.75194	6.27628	10.1446	0.759687	0.759687	0.759687	10.9698	6.67071	0.759687	9.80573	0.759687	0.759687	8.63759	6.38599	11.0851	5.89276	9.12864	6.34115
F1604588	7.17342	11.3777	9.03974	8.86692	6.77536	10.9164	11.5948	4.33202	0.759687	9.78881	7.69097	7.60475	7.72984	0.759687	9.06006	8.11006	10.1679	8.02339	7.17342	6.80375	7.08041	6.7658	9.82071	6.86823	7.17342	6.97341	6.7658	5.89412	5.97386	6.45111
F1604589	7.6025	11.3563	8.37845	5.19483	6.28725	6.05051	7.61858	8.96299	10.3664	8.86431	7.6025	4.56362	8.1904	0.759687	6.94297	7.52549	6.24024	7.45672	6.27562	7.79632	8.61341	8.25157	6.22827	7.13683	6.57418	7.56441	6.74193	5.61175	5.90943	6.58394
F1604591-2	10.3519	0.759687	3.28066	8.05258	0.759687	7.48603	0.759687	0.759687	10.3328	10.1559	10.4085	9.29749	0.759687	0.759687	7.93188	9.40232	0.759687	4.29665	0.759687	9.02124	8.67536	9.67547	0.759687	3.81176	8.68383	9.33475	4.99522	5.61413	7.10829	0.759687
F1604595	12.0228	0.759687	0.759687	9.12491	8.29471	10.7706	0.759687	0.759687	0.759687	7.78347	0.759687	12.3519	0.759687	5.30173	7.04938	0.759687	0.759687	8.4263	0.759687	0.759687	6.89628	6.34936	7.77634	8.38098	5.84488	4.33265	9.4415	8.03868	0.759687	0.759687
F1604596	11.8805	9.76172	10.0242	4.66515	7.89889	4.72899	8.91826	0.759687	0.759687	6.47764	7.75704	9.25406	7.81512	7.64679	7.26817	9.42303	7.93937	6.61845	10.7767	6.02814	8.22284	10.2628	6.67447	7.22387	7.83289	8.25112	8.97012	6.29005	6.6882	6.4699
F1604598	11.5103	9.38065	6.37827	7.62766	9.13726	7.10158	7.73424	11.8574	0.759687	8.98061	6.81891	9.73919	0.759687	10.3679	8.80259	9.93512	11.5096	8.03657	8.48272	5.84451	9.92671	9.85358	7.01997	8.09507	7.94348	5.16153	6.17146	5.56393	5.37966	7.66645
F1604602	11.84	6.9439	3.57282	9.25405	11.216	8.21754	0.759687	7.0051	0.759687	9.27729	8.57775	0.759687	7.3619	5.56954	4.93713	0.759687	9.02576	6.58834	6.27228	6.14693	9.96046	0.759687	0.759687	0.759687	0.759687	7.82695	6.34176	6.60008	7.57992	0.759687
F1604603	10.3194	8.85706	9.56408	0.759687	10.2923	0.759687	9.28902	7.23233	6.06288	8.2054	5.67856	6.18561	10.284	9.40047	9.58258	7.91853	10.2423	6.54148	9.09982	8.5543	8.09821	9.3096	6.09733	0.759687	8.01806	5.02361	5.59938	4.91062	5.96697	8.10177
F1604604	7.47665	7.24402	0.759687	4.47725	0.759687	0.759687	11.3882	7.10345	7.98692	6.76739	7.59515	6.45972	7.99033	5.33094	6.03087	7.99033	8.61687	6.35818	4.85781	5.66607	6.55556	8.57822	7.84834	7.32507	6.16408	7.4025	5.94261	8.41678	5.62337	6.23138
F1604605	9.77763	10.5438	10.4468	0.759687	7.99415	0.759687	8.87219	10.2113	9.81708	8.36677	8.44783	7.33531	4.99091	6.23168	8.32052	8.64572	7.69469	5.97105	6.30083	7.18902	7.85059	9.19733	7.08965	6.20318	7.74816	6.91907	8.19245	4.30911	6.15946	9.30523
F1604610	5.83925	0.759687	0.759687	7.28618	0.759687	11.4426	7.73375	11.7927	0.759687	0.759687	5.45954	0.759687	4.49671	10.4893	7.06122	6.12177	0.759687	0.759687	0.759687	4.86331	9.58475	0.759687	0.759687	0.759687	0.759687	4.93642	0.759687	0.759687	0.759687	0.759687
F1604611	0.759687	12.4317	8.56678	5.83306	6.13354	5.10464	0.759687	8.64908	9.13912	8.53151	6.19163	0.759687	11.6426	10.7977	9.50085	10.463	7.73813	7.89358	5.87602	10.6646	0.759687	6.7493	9.59063	5.4055	8.59276	0.759687	0.759687	5.25331	5.50345	0.759687
F1604612	10.2447	9.98927	0.759687	6.61112	6.97135	8.84295	8.53628	5.00588	7.8797	10.3352	9.89836	5.81443	6.03984	6.86551	7.28254	8.49363	6.61112	6.97135	0.759687	0.759687	5.19494	6.47981	0.759687	4.93466	5.94758	6.71342	0.759687	9.1914	6.88361	7.55797
F1604613	10.3833	6.21049	0.759687	8.46163	0.759687	5.6847	0.759687	6.48004	9.92269	5.97153	5.87592	10.5866	5.29897	7.17434	7.45114	0.759687	0.759687	0.759687	9.09688	11.9782	9.20177	0.759687	0.759687	0.759687	6.559	9.5422	5.61413	5.80482	6.28775	4.14806
F1604614	8.63459	9.51855	10.5002	5.77075	9.99398	9.0653	0.759687	0.759687	5.01729	6.4835	0.759687	6.53086	0.759687	7.08963	10.9597	9.66864	5.45818	6.29989	9.56238	5.74174	9.71161	9.74741	0.759687	7.03828	6.88836	10.0245	8.42015	3.73568	6.40992	4.44624
F1604615	11.1612	10.4571	8.76899	5.01206	10.1929	8.3175	0.759687	9.79531	0.759687	10.5533	10.7935	0.759687	11.1777	7.02285	9.36413	7.09857	11.2791	8.82657	9.49613	7.16263	5.40412	0.759687	0.759687	8.77901	9.27478	8.67414	8.1644	3.76126	7.16682	9.29164
F1604616	11.1007	11.5752	9.34116	4.85259	7.76196	0.759687	8.85901	8.2914	8.81787	10.9457	10.1434	7.88941	0.759687	7.93735	8.27317	8.09728	10.5373	7.63234	9.1204	6.21667	6.16467	8.25211	9.37191	7.29647	5.41669	5.447	6.37891	7.01732	6.52687	7.81671
F1604617	10.8512	10.8753	11.3431	0.759687	0.759687	6.99237	9.06586	9.83817	0.759687	8.13467	5.1732	0.759687	6.01116	4.90977	7.67102	7.95664	9.7568	7.21828	8.26439	8.97061	7.47278	8.16931	0.759687	0.759687	8.30886	7.44933	7.35227	4.93254	5.99252	7.13061
F1604618	9.63163	0.759687	10.5315	6.07989	12.0735	5.29537	10.3808	10.9671	12.353	11.4758	10.5934	0.759687	10.9637	9.25994	9.93756	7.03545	0.759687	7.0169	8.45598	7.84468	7.4089	8.653	9.86095	5.97894	5.51227	4.2568	5.52871	6.15402	5.95554	3.97066
F1604621	7.29977	7.8357	7.6002	6.98051	8.12026	6.03582	10.1569	10.6467	0.759687	7.29977	4.76663	8.36989	9.2933	9.53958	7.20515	9.00006	0.759687	8.49859	7.02446	7.52407	7.96715	8.39202	7.9287	3.80802	7.55619	8.52099	6.27471	4.67036	5.48475	4.0052
F1604623	10.4735	10.8501	0.759687	0.759687	10.3703	7.79826	0.759687	0.759687	8.04385	7.59332	5.94695	6.56514	0.759687	5.41062	10.0848	9.39033	7.50324	10.3591	6.64767	6.97324	5.20579	6.85824	0.759687	7.97402	7.10163	4.5773	0.759687	8.76688	5.755	7.16228
F1604624	12.4733	11.1697	3.6207	6.49684	0.759687	11.7401	0.759687	0.759687	0.759687	0.759687	0.759687	10.9209	0.759687	4.51744	6.91494	0.759687	0.759687	0.759687	0.759687	0.759687	0.759687	8.60754	0.759687	6.80446	0.759687	0.759687	0.759687	5.69094	0.759687	7.12751
F1604625	9.68763	11.2182	10.3079	5.34904	8.63989	7.67504	10.7815	0.759687	0.759687	11.6849	0.759687	6.8857	0.759687	10.2162	9.41918	8.98111	8.26288	5.48675	7.35288	8.04691	6.04787	7.90255	7.69459	9.79612	7.12654	5.95995	5.67939	0.759687	0.759687	8.19047
F1604626	10.8563	11.0854	7.24861	7.94448	7.82739	0.759687	10.1212	11.3025	0.759687	10.6423	11.1886	7.45643	10.6889	7.06367	6.56304	6.42069	6.6626	7.43604	6.37048	7.37342	6.29222	5.82924	7.37342	6.13826	5.04716	5.11463	6.18173	7.84924	5.45198	5.88269
F1604627	11.2441	10.6578	10.6557	5.72812	12.1774	6.21472	8.025	10.7788	9.46924	9.83379	9.80608	7.7006	8.05065	7.8153	7.40465	8.98788	10.057	7.9458	10.5253	6.891	9.19308	9.20795	8.28135	0.759687	7.05551	6.94763	7.27213	9.06631	7.65366	6.21472
F1604628	12.6338	7.85321	7.90438	9.77963	12.4649	11.4368	0.759687	4.82252	0.759687	0.759687	9.79519	0.759687	4.53276	0.759687	9.30053	7.48623	0.759687	9.83633	7.07139	7.1035	6.4874	10.6079	10.1764	6.77049	5.61236	0.759687	0.759687	8.17131	7.44764	6.87376
F1604629	9.99515	0.759687	0.759687	6.44027	0.759687	11.0605	0.759687	0.759687	9.94708	0.759687	6.15806	10.0898	0.759687	4.571	10.3404	5.68216	0.759687	5.15032	10.2718	8.41915	5.17858	0.759687	0.759687	0.759687	5.06092	9.83486	5.37082	5.27227	9.64516	0.759687
F1604630	9.8993	0.759687	10.1233	11.943	0.759687	7.48281	10.5689	0.759687	0.759687	0.759687	10.2551	0.759687	7.98282	6.92755	7.20405	7.17189	0.759687	10.3006	5.44437	6.23088	6.45507	0.759687	9.86533	0.759687	6.39218	6.97388	0.759687	8.45461	5.95347	5.28367
F1604631	11.428	0.759687	9.76109	12.502	9.10524	9.13992	10.1931	0.759687	0.759687	9.71548	7.38205	0.759687	0.759687	10.1707	7.9551	0.759687	5.05018	0.759687	9.05373	4.92063	0.759687	5.79604	0.759687	0.759687	6.60135	7.10641	0.759687	3.28172	8.11733	0.759687
F1604632	0.759687	0.759687	0.759687	8.38684	9.50707	9.41684	0.759687	11.4454	6.15108	0.759687	11.4871	0.759687	0.759687	6.3426	7.50716	0.759687	9.98894	5.73832	0.759687	3.64017	0.759687	9.16683	9.60229	8.86532	0.759687	6.93543	0.759687	6.66429	0.759687	8.19939
F1604634	11.3524	0.759687	4.66354	4.79015	0.759687	4.25108	0.759687	0.759687	10.6998	10.7299	8.05364	0.759687	12.0952	11.2771	7.76781	7.29224	8.92547	6.30234	0.759687	7.23636	6.82453	7.69107	6.24519	6.90548	7.71598	8.99166	0.759687	5.38783	7.65625	5.0217
F1604635	9.31338	9.41044	5.55119	6.98762	0.759687	0.759687	10.0296	8.71765	8.96581	9.52207	8.68837	8.08812	8.3227	7.33063	7.58243	8.41194	8.85155	6.74689	6.66642	8.40759	9.86672	8.77815	7.6733	9.93636	7.07788	4.50952	0.759687	8.5478	6.19551	8.71583
F1604638	11.5322	12.0959	9.08812	6.00501	11.8328	6.2557	9.10286	8.62109	9.65174	8.42906	5.41199	9.10286	7.68238	8.54864	6.80703	8.68506	0.759687	7.66301	10.7099	0.759687	8.56339	8.23441	9.93851	8.1095	6.98902	7.63357	7.08679	6.2557	5.92503	6.70827
F1604639	5.81551	10.4009	5.43246	5.43246	0.759687	0.759687	9.55783	8.76713	7.02468	8.87886	5.63838	5.83605	6.25762	12.4831	6.47365	9.10467	8.93191	7.33714	0.759687	8.37753	7.85666	5.56509	7.49309	6.3619	6.65326	7.14762	0.759687	5.53968	0.759687	5.11243
F1604641	10.2567	0.759687	10.374	10.8204	0.759687	7.44558	0.759687	0.759687	0.759687	5.80172	6.87186	11.7731	6.23448	7.96296	8.29607	6.92566	4.55981	7.30873	10.8387	0.759687	7.80239	0.759687	0.759687	0.759687	4.90101	8.09011	6.75893	0.759687	6.95194	0.759687
F1604644	8.43481	10.0571	6.07344	9.96947	9.45361	4.16183	10.3285	10.3822	9.56819	6.30245	0.759687	6.39876	10.9418	5.63294	6.355	8.42353	8.66186	8.28457	8.62005	6.74341	6.18386	7.03059	6.84643	4.26412	6.17564	8.30407	6.0013	5.1471	4.26412	4.64028
F1604645	0.759687	11.7771	10.3615	7.07665	0.759687	5.27889	0.759687	12.607	0.759687	8.07609	8.39209	0.759687	9.94481	10.3113	10.9715	0.759687	0.759687	10.3011	0.759687	8.98984	6.6803	0.759687	0.759687	0.759687	10.8749	6.19742	4.44475	6.57833	0.759687	4.88878
F1604647	9.4976	7.32365	9.53161	4.70536	9.52529	5.87935	9.66779	10.0294	11.3696	9.06513	10.7451	8.33337	6.35307	10.8282	7.92233	8.53795	8.40142	5.63061	5.51081	5.82144	7.34709	6.14609	6.83447	9.69334	6.16958	4.56216	0.759687	0.759687	5.56012	6.92651
F1604648	0.759687	9.76131	11.2495	6.53001	0.759687	7.64523	0.759687	9.42665	10.6229	0.759687	6.84946	7.15077	8.14477	9.48062	8.62916	0.759687	9.54032	0.759687	8.1326	8.56846	0.759687	8.07681	0.759687	6.43598	6.11738	0.759687	7.0637	5.31902	4.77322	5.24489
F1604650	9.45896	10.8504	9.53065	4.76971	5.43522	5.06663	8.71545	8.71232	9.67082	9.3569	6.04702	8.59374	7.42532	5.70749	7.54769	7.07734	8.72947	5.3249	10.4341	6.35383	8.15922	9.73603	8.1265	6.19441	7.09714	5.21731	5.14453	0.759687	5.62981	5.59941
F1604651	11.8813	10.4653	6.54187	5.37418	11.0936	4.8508	9.95608	7.12389	8.7514	10.3415	8.0255	9.05337	10.7419	8.16138	7.41763	9.00013	10.559	9.30302	6.80985	8.91467	6.46786	8.33173	5.41007	7.97311	6.98041	7.47925	5.91307	7.08916	6.38169	6.78204
F1604652	0.759687	11.9685	6.59216	6.26186	10.4862	4.06411	0.759687	0.759687	8.87419	10.2467	7.35752	0.759687	12.9	9.29312	10.304	9.27628	0.759687	9.4849	0.759687	9.39211	8.89118	8.7993	7.90813	6.07434	5.47686	6.37926	0.759687	5.03242	7.22466	4.61116

## Sheet: Figure1FemaleGynoid
	TACGGAGGATCCGAGCGTTATCCGGATTTATTGGGTTTAAAGGGAGCGTAGATGGATGTTTAAGTCAGTTGTGAAAGTTTGCGGCTCAACCGTAAAATTGCAGTTGATACTGGATATCTTGAGTGCAGTTGAGGCAGGCGGAATTCGTGGTGTAGCGGTGAAATGCTTAGATATCACGAAGAACTCCGATTGCGAAGGCAGCCTGCTAAGCTGCAACTGACATTGAGGCTCGAAAGTGTGGGTATCAAACAGG	AACGTAGGTCACAAGCGTTGTCCGGAATTACTGGGTGTAAAGGGAGCGCAGGCGGGAAGACAAGTTGGAAGTGAAATCCATGGGCTCAACCCATGAACTGCTTTCAAAACTGTTTTTCTTGAGTAGTGCAGAGGTAGGCGGAATTCCCGGTGTAGCGGTGGAATGCGTAGATATCGGGAGGAACACCAGTGGCGAAGGCGGCCTACTGGGCACCAACTGACGCTGAGGCTCGAAAGTGTGGGTAGCAAACAGG	TACGTAGGTGGCGAGCGTTGTCCGGAATTATTGGGCGTAAAGAGCATGTAGGCGGCTTAATAAGTCGAGCGTGAAAATGCGGGGCTCAACCCCGTATGGCGCTGGAAACTGTTAGGCTTGAGTGCAGGAGAGGAAAGGGGAATTCCCAGTGTAGCGGTGAAATGCGTAGATATTGGGAGGAACACCAGTGGCGAAGGCGCCTTTCTGGACTGTGTCTGACGCTGAGATGCGAAAGCCAGGGTAGCGAACGGG	TACGGAGGGTGCAAGCGTTAATCGGAATTACTGGGCGTAAAGCGCACGCAGGCGGTTTGTTAAGTCAGATGTGAAATCCCCGGGCTCAACCTGGGAACTGCATCTGATACTGGCAAGCTTGAGTCTCGTAGAGGGGGGTAGAATTCCAGGTGTAGCGGTGAAATGCGTAGAGATCTGGAGGAATACCGGTGGCGAAGGCGGCCCCCTGGACGAAGACTGACGCTCAGGTGCGAAAGCGTGGGGAGCAAACAGG	TACGTAGGGAGCAAGCGTTGTCCGGATTTACTGGGTGTAAAGGGTGCGTAGGCGGCTTTGCAAGTCAGATGTGAAATCTATGGGCTCAACCCATAAACTGCATTTGAAACTGTAGAGCTTGAGTGAAGTAGAGGCAGGCGGAATTCCCCGTGTAGCGGTGAAATGCGTAGAGATGGGGAGGAACACCAGTGGCGAAGGCGGCCTGCTGGGCTTTAACTGACGCTGAGGCACGAAAGCGTGGGTAGCAAACAGG	TACGTAGGGGGCAAGCGTTATCCGGATTTACTGGGTGTAAAGGGAGCGTAGACGGCATGGCAAGCCAGATGTGAAAGCCCGGGGCTCAACCCCGGGACTGCATTTGGAACTGTCAGGCTAGAGTGTCGGAGAGGAAAGCGGAATTCCTAGTGTAGCGGTGAAATGCGTAGATATTAGGAGGAACACCAGTGGCGAAGGCGGCTTTCTGGACGATGACTGACGTTGAGGCTCGAAAGCGTGGGGAGCAAACAGG	TACGTAGGGGGCGAGCGTTATCCGGATTCATTGGGCGTAAAGCGCGCGTAGGCGGCCCGGCAGGCCGGGGGTCGAAGCGGGGGGCTCAACCCCCCGAAGCCCCCGGAACCTCCGCGGCTTGGGTCCGGTAGGGGAGGGTGGAACACCCGGTGTAGCGGTGGAATGCGCAGATATCGGGTGGAACACCGGTGGCGAAGGCGGCCCTCTGGGCCGAGACCGACGCTGAGGCGCGAAAGCTGGGGGAGCGAACAGG	AACGTAGGGTGCAAGCGTTGTCCGGAATTACTGGGTGTAAAGGGAGCGCAGGCGGACCGGCAAGTTGGAAGTGAAAACTATGGGCTCAACCCATAAATTGCTTTCAAAACTGCTGGCCTTGAGTAGTGCAGAGGTAGGTGGAATTCCCGGTGTAGCGGTGGAATGCGTAGATATCGGGAGGAACACCAGTGGCGAAGGCGACCTACTGGGCACCAACTGACGCTGAGGCTCGAAAGCATGGGTAGCAAACAGG	TACGTATGGTGCAAGCGTTATCCGGATTTACTGGGTGTAAAGGGAGCGCAGGCGGTGCGGCAAGTCTGATGTGAAAGCCCGGGGCTCAACCCCGGTACTGCATTGGAAACTGTCGTACTAGAGTGTCGGAGGGGTAAGCGGAATTCCTAGTGTAGCGGTGAAATGCGTAGATATTAGGAGGAACACCAGTGGCGAAGGCGGCTTACTGGACGATAACTGACGCTGAGGCTCGAAAGCGTGGGGAGCAAACAGG	AACGTAGGTCACAAGCGTTGTCCGGAATTACTGGGTGTAAAGGGAGCGCAGGCGGGAAGACAAGTTGGAAGTGAAATCTATGGGCTCAACCCATAAACTGCTTTCAAAACTGTTTTTCTTGAGTAGTGCAGAGGTAGGCGGAATTCCCGGTGTAGCGGTGGAATGCGTAGATATCGGGAGGAACACCAGTGGCGAAGGCGGCCTACTGGGCACCAACTGACGCTGAGGCTCGAAAGTGTGGGTAGCAAACAGG	AACGTAGGTCACAAGCGTTGTCCGGAATTACTGGGTGTAAAGGGAGCGCAGGCGGGAGAACAAGTTGGAAGTGAAATCCATGGGCTCAACCCATGAACTGCTTTCAAAACTGTTTTTCTTGAGTAGTGCAGAGGTAGGCGGAATTCCCGGTGTAGCGGTGGAATGCGTAGATATCGGGAGGAACACCAGTGGCGAAGGCGGCCTACTGGGCACCAACTGACGCTGAGGCTCGAAAGTGTGGGTAGCAAACAGG	TACGGAGGATCCGAGCGTTATCCGGATTTATTGGGTTTAAAGGGAGCGTAGGCGGGTTGTTAAGTCAGTTGTGAAAGTTTGCGGCTCAACCGTAAAATTGCAGTTGATACTGGCGACCTTGAGTGCAACAGAGGTAGGCGGAATTCGTGGTGTAGCGGTGAAATGCTTAGATATCACGAAGAACTCCGATTGCGAAGGCAGCTTACTGGATTGTAACTGACGCTGATGCTCGAAAGTGTGGGTATCAAACAGG	AACGTAGGGTGCAAGCGTTGTCCGGAATTACTGGGTGTAAAGGGAGCGCAGGCGGGAAGACAAGTTGGAAGTGAAAACCATGGGCTCAACCCATGAATTGCTTTCAAAACTGTTTTTCTTGAGTAGTGCAGAGGTAGATGGAATTCCCGGTGTAGCGGTGGAATGCGTAGATATCGGGAGGAACACCAGTGGCGAAGGCGGTCTACTGGGCACCAACTGACGCTGAGGCTCGAAAGCATGGGTAGCAAACAGG	TACGTAGGTCCCGAGCGTTGTCCGGATTTATTGGGCGTAAAGCGAGCGCAGGCGGTTTGATAAGTCTGAAGTTAAAGGCTGTGGCTCAACCATAGTTCGCTTTGGAAACTGTCAAACTTGAGTGCAGAAGGGGAGAGTGGAATTCCATGTGTAGCGGTGAAATGCGTAGATATATGGAGGAACACCGGTGGCGAAAGCGGCTCTCTGGTCTGTAACTGACGCTGAGGCTCGAAAGCGTGGGGAGCGAACAGG	TACGTAGGGGGCAAGCGTTATCCGGATTTACTGGGTGTAAAGGGAGCGTAGACGGTGTGGCAAGTCTGATGTGAAAGGCATGGGCTCAACCTGTGGACTGCATTGGAAACTGTCATACTTGAGTGCCGGAGGGGTAAGCGGAATTCCTAGTGTAGCGGTGAAATGCGTAGATATTAGGAGGAACACCAGTGGCGAAGGCGGCTTACTGGACGGTAACTGACGTTGAGGCTCGAAAGCGTGGGGAGCAAACAGG	TACGTAGGGGGCAAGCGTTATCCGGATTTACTGGGTGTAAAGGGAGCGTAGACGGCACGGCAAGCCAGATGTGAAAGCCCGGGGCTCAACCCCGGGACTGCATTTGGAACTGCTGAGCTAGAGTGTCGGAGAGGCAAGTGGAATTCCTAGTGTAGCGGTGAAATGCGTAGATATTAGGAGGAACACCAGTGGCGAAGGCGGCTTGCTGGACGATGACTGACGTTGAGGCTCGAAAGCGTGGGGAGCAAACAGG	TACGTATGGTGCAAGCGTTATCCGGATTTACTGGGTGTAAAGGGAGCGCAGGCGGTGCGGCAAGTCTGATGTGAAAGCCCGGGGCTCAACCCCGGTACTGCATTGGAAACTGTCGTACTAGAGTGTCGGAGGGGTAAGTGGAATTCCTAGTGTAGCGGTGAAATGCGTAGATATTAGGAGGAACACCAGTGGCGAAGGCGGCTTACTGGACGATAACTGACGCTGAGGCTCGAAAGCGTGGGGAGCAAACAGG	TACGTAGGGGGCTAGCGTTATCCGGAATTACTGGGCGTAAAGGGTGCGTAGGTGGTTTCTTAAGTCAGAGGTGAAAGGCTACGGCTCAACCGTAGTAAGCCTTTGAAACTGGGAAACTTGAGTGCAGGAGAGGAGAGTGGAATTCCTAGTGTAGCGGTGAAATGCGTAGATATTAGGAGGAACACCAGTTGCGAAGGCGGCTCTCTGGACTGTAACTGACACTGAGGCACGAAAGCGTGGGGAGCAAACAGG	TACGGAGGATCCGAGCGTTATCCGGATTTATTGGGTTTAAAGGGAGCGTAGGCGGACGCTTAAGTCAGTTGTGAAAGTTTGCGGCTCAACCGTAAAATTGCAGTTGATACTGGGTGTCTTGAGTACAGTAGAGGCAGGCGGAATTCGTGGTGTAGCGGTGAAATGCTTAGATATCACGAAGAACTCCGATTGCGAAGGCAGCTTGCTGGACTGTAACTGACGCTGATGCTCGAAAGTGTGGGTATCAAACAGG	TACGTAGGGGGCAAGCGTTATCCGGATTTACTGGGTGTAAAGGGAGCGTAGACGGACTGGCAAGTCTGATGTGAAAGGCGGGGGCTCAACCCCTGGACTGCATTGGAAACTGTTAGTCTTGAGTGCCGGAGAGGTAAGCGGAATTCCTAGTGTAGCGGTGAAATGCGTAGATATTAGGAGGAACACCAGTGGCGAAGGCGGCTTACTGGACGGTAACTGACGTTGAGGCTCGAAAGCGTGGGGAGCAAACAGG	TACGTAGGGGGCAAGCGTTATCCGGATTTACTGGGTGTAAAGGGAGCGTAGACGGATGGACAAGTCTGATGTGAAAGGCTGGGGCTCAACCCCGGGACTGCATTGGAAACTGCCCGTCTTGAGTGCCGGAGAGGTAAGCGGAATTCCTAGTGTAGCGGTGAAATGCGTAGATATTAGGAGGAACACCAGTGGCGAAGGCGGCTTACTGGACGGTAACTGACGTTGAGGCTCGAAAGCGTGGGGAGCAAACAGG	TACGTAGGGGGCAAGCGTTATCCGGATTTACTGGGTGTAAAGGGAGCGTAGACGGCAAGGCAAGTCTGATGTGAAAACCCAGGGCTTAACCCTGGGACTGCATTGGAAACTGTCTGGCTCGAGTGCCGGAGAGGTAAGCGGAATTCCTAGTGTAGCGGTGAAATGCGTAGATATTAGGAAGAACACCAGTGGCGAAGGCGGCTTACTGGACGGTAACTGACGTTGAGGCTCGAAAGCGTGGGGAGCAAACAGG	TACGTATGGTGCAAGCGTTATCCGGATTTACTGGGTGTAAAGGGAGCGTAGACGGAGTGGCAAGTCTGATGTGAAAACCCGGGGCTCAACCCCGGGACTGCATTGGAAACTGTCAATCTAGAGTACCGGAGAGGTAAGCGGAATTCCTAGTGTAGCGGTGAAATGCGTAGATATTAGGAGGAACACCAGTGGCGAAGGCGGCTTACTGGACGGTAACTGACGTTGAGGCTCGAAAGCGTGGGGAGCAAACAGG	TACGTATGGAGCAAGCGTTATCCGGATTTACTGGGTGTAAAGGGAGTGTAGGTGGCCAGGCAAGTCAGAAGTGAAAGCCCGGGGCTCAACCCCGGGACTGCTTTTGAAACTGCAGGGCTAGAGTGCAGGAGGGGCAAGTGGAATTCCTAGTGTAGCGGTGAAATGCGTAGATATTAGGAGGAACACCAGTGGCGAAGGCGGCTTGCTGGACTGTAACTGACACTGAGGCTCGAAAGCGTGGGGAGCAAACAGG	TACGTAGGGGGCAAGCGTTATCCGGATTTACTGGGTGTAAAGGGAGCGTAGACGGCGCAGCAAGTCTGATGTGAAAGGCAGGGGCTTAACCCCTGGACTGCATTGGAAACTGCTGTGCTTGAGTGCCGGAGGGGTAAGCGGAATTCCTAGTGTAGCGGTGAAATGCGTAGATATTAGGAGGAACACCAGTGGCGAAGGCGGCTTACTGGACGGTAACTGACGTTGAGGCTCGAAAGCGTGGGGAGCAAACAGG	TACGTATGGTGCAAGCGTTATCCGGATTTACTGGGTGTAAAGGGAGCGTAGACGGATGGGCAAGTCTGATGTGAAAACCCGGGGCTCAACCCCGGGACTGCATTGGAAACTGTTCATCTAGAGTGCTGGAGAGGTAAGTGGAATTCCTAGTGTAGCGGTGAAATGCGTAGATATTAGGAGGAACACCAGTGGCGAAGGCGGCTTACTGGACAGTAACTGACGTTGAGGCTCGAAAGCGTGGGGAGCAAACAGG	TACGGAGGATCCGAGCGTTATCCGGATTTATTGGGTTTAAAGGGAGCGTAGGTGGATTGTTAAGTCAGTTGTGAAAGTTTGCGGCTCAACCGTAAAATTGCAGTTGAAACTGGCAGTCTTGAGTACAGTAGAGGTGGGCGGAATTCGTGGTGTAGCGGTGAAATGCTTAGATATCACGAAGAACTCCGATTGCGAAGGCAGCTCACTAGACTGCAACTGACACTGATGCTCGAAAGTGTGGGTATCAAACAGG	TACGTAGGGGGCTAGCGTTATCCGGATTTACTGGGCGTAAAGGGTGCGTAGGCGGTCTTTTAAGTCAGGAGTGAAAGGCTACGGCTCAACCGTAGTAAGCTCTTGAAACTGGAGGACTTGAGTGCAGGAGAGGAGAGTGGAATTCCTAGTGTAGCGGTGAAATGCGTAGATATTAGGAGGAACACCAGTAGCGAAGGCGGCTCTCTGGACTGTAACTGACGCTGAGGCACGAAAGCGTGGGGAGCAAACAGG	TACGGAGGATCCGAGCGTTATCCGGATTTATTGGGTTTAAAGGGAGCGTAGGTGGACAGTTAAGTCAGTTGTGAAAGTTTGCGGCTCAACCGTAAAATTGCAGTTGATACTGGCTGTCTTGAGTACAGTAGAGGTGGGCGGAATTCGTGGTGTAGCGGTGAAATGCTTAGATATCACGAAGAACTCCGATTGCGAAGGCAGCTCACTGGACTGCAACTGACACTGATGCTCGAAAGTGTGGGTATCAAACAGG	TACGTATGGTGCAAGCGTTATCCGGATTTACTGGGTGTAAAGGGAGCGTAGGTGGCAAGGCAAGCCAGAAGTGAAAACCCGGGGCTCAACCGCGGGATTGCTTTTGGAACTGTCATGCTAGAGTGCAGGAGGGGTGAGCGGAATTCCTAGTGTAGCGGTGAAATGCGTAGATATTAGGAGGAACACCGGAGGCGAAGGCGGCTCACTGGACTGTAACTGACACTGAGGCTCGAAAGCGTGGGGAGCAAACAGG
F1604427	11.8597	0.755205	9.47292	7.31277	0.755205	9.75672	0.755205	0.755205	0.755205	0.755205	9.59446	0.755205	0.755205	5.31428	8.65781	0.755205	0.755205	4.43357	7.3242	5.61575	0.755205	7.71151	6.66347	0.755205	0.755205	7.4873	9.67655	5.51115	8.28088	0.755205
F1604428	5.87804	9.41983	9.86745	0.755205	0.755205	5.36014	8.24529	11.9782	10.2832	10.0092	7.23849	0.755205	8.46964	4.98375	9.09168	0.755205	7.28457	7.40176	7.5116	7.80568	7.85035	6.53404	8.47741	7.37319	6.1967	5.76678	7.1588	5.60199	0.755205	5.46265
F1604432	0.755205	9.73408	6.59243	7.74551	9.75266	6.36037	8.77988	7.00445	10.5548	11.7738	9.75266	9.09104	7.47063	6.52926	8.60316	7.94167	8.10564	7.09935	5.81471	8.13158	8.19482	8.20721	0.755205	0.755205	8.13158	7.25343	5.95935	5.07456	0.755205	7.61333
F1604433	11.7331	5.95307	9.59087	9.59087	9.53958	8.28595	0.755205	0.755205	0.755205	6.61235	10.8514	7.56359	0.755205	5.64881	7.41583	0.755205	0.755205	5.28177	0.755205	0.755205	5.7878	6.33092	9.08611	7.41583	6.73755	10.4918	8.95469	7.5932	6.76154	6.22017
F1604438	8.23647	11.8528	9.59476	6.45243	0.755205	5.48434	8.23647	10.778	0.755205	7.38203	8.68148	6.8214	8.51078	6.15298	8.1215	8.02669	0.755205	7.05406	7.19296	6.79348	9.2983	8.36757	8.32102	7.19296	7.30055	6.30946	5.67095	5.61176	6.34636	6.02455
F1604443	9.75521	12.1282	8.81728	7.51246	11.0216	0.755205	9.37262	9.0665	9.1198	11.0289	9.90776	0.755205	9.03915	4.80417	6.74582	6.26617	8.68499	5.25262	8.79328	5.51581	9.65399	7.56193	7.51246	9.90395	5.45518	0.755205	0.755205	6.26617	0.755205	5.17648
F1604445	0.755205	0.755205	0.755205	8.81703	0.755205	8.78299	0.755205	0.755205	0.755205	0.755205	0.755205	0.755205	0.755205	5.27766	7.3151	0.755205	0.755205	0.755205	0.755205	0.755205	0.755205	0.755205	0.755205	7.00731	0.755205	0.755205	0.755205	5.0973	0.755205	0.755205
F1604447	8.53551	8.54768	10.0813	11.2661	4.88721	6.61104	6.78522	6.28962	7.27176	7.68995	6.19864	5.99931	0.755205	0.755205	6.53616	5.63623	0.755205	0.755205	6.28962	6.37585	5.94508	0.755205	5.70406	0.755205	5.70406	7.43756	5.40766	0.755205	6.574	5.40766
F1604449	10.1007	0.755205	0.755205	4.32792	0.755205	6.49778	0.755205	0.755205	0.755205	8.21303	7.24319	0.755205	0.755205	11.4353	8.17047	0.755205	7.03828	8.75094	5.72149	6.3001	5.51981	7.97345	8.86441	9.17851	0.755205	0.755205	0.755205	0.755205	0.755205	0.755205
F1604450	9.18867	10.1415	12.0256	5.87759	0.755205	0.755205	0.755205	6.62516	10.7123	9.92767	0.755205	4.82186	8.21782	8.97535	7.28397	9.18368	0.755205	8.52266	0.755205	7.45692	8.50749	7.35812	8.79387	6.64734	0.755205	0.755205	5.46225	5.64478	5.51044	6.16717
F1604451	10.5257	8.98398	10.632	6.11338	9.12591	5.73247	0.755205	0.755205	0.755205	10.2445	10.6504	9.89361	0.755205	4.51682	6.67606	9.20718	9.35772	6.49234	7.62231	6.88133	6.11338	8.52367	5.36467	10.2468	8.1148	7.57128	6.71911	0.755205	6.41806	6.25893
F1604452	9.79678	10.4859	10.6059	7.35892	11.2756	5.28314	10.3099	7.31552	0.755205	10.4688	8.25549	9.60272	8.96526	5.33035	8.68171	7.75269	9.84568	6.71054	6.80646	6.92923	8.58322	7.93922	8.88305	7.89889	7.62027	6.30854	5.98287	4.38809	4.69023	6.33106
F1604453	9.485	11.1621	9.79796	3.75561	0.755205	0.755205	7.74429	10.8391	11.8452	9.27604	9.79964	7.18532	5.0046	5.48634	8.10241	8.52136	0.755205	7.12664	5.71205	6.71273	7.62657	8.23063	8.37151	9.38083	6.77685	0.755205	0.755205	0.755205	4.79716	8.32434
F1604455	7.52561	9.00522	0.755205	9.74508	5.14515	7.98886	0.755205	7.78591	0.755205	8.94635	8.88152	0.755205	0.755205	8.62713	8.21008	0.755205	7.61155	8.92861	4.02197	6.83647	7.16232	5.85925	0.755205	0.755205	6.69945	7.77201	6.49325	4.97667	0.755205	0.755205
F1604458	9.43718	11.3942	9.53469	0.755205	6.56432	0.755205	7.19719	8.95695	7.68044	10.7449	9.54913	7.04376	5.23037	8.21633	7.58908	7.92973	0.755205	0.755205	0.755205	5.82608	7.31061	7.51737	6.80225	6.64731	7.41703	7.33783	6.43185	0.755205	6.07467	6.83891
F1604459	6.23884	9.72423	6.80525	7.77083	0.755205	0.755205	9.34699	9.14579	9.27817	9.38025	8.07269	0.755205	6.61401	7.96723	8.15842	7.88796	9.74479	8.72521	0.755205	6.47369	9.67681	6.10748	5.48661	9.05887	6.39899	0.755205	5.91278	6.86457	0.755205	5.68662
F1604460	11.3609	10.6537	9.13822	0.755205	8.18974	0.755205	7.07335	8.8682	9.15193	0.755205	9.59737	10.2106	5.44888	6.338	8.67727	7.79489	0.755205	7.81004	9.0533	6.56874	8.35316	8.88448	8.55298	8.3972	7.4247	0.755205	0.755205	7.09617	6.85265	9.8255
F1604461	11.6647	0.755205	0.755205	6.92656	8.32546	8.54531	0.755205	11.1857	0.755205	0.755205	0.755205	9.91668	0.755205	5.61476	6.38979	0.755205	9.61885	0.755205	7.43315	6.28839	0.755205	7.09123	0.755205	7.35662	0.755205	0.755205	8.04385	0.755205	8.25912	0.755205
F1604462	10.8678	10.1775	8.6252	7.25471	9.64231	4.93345	11.9016	8.68883	0.755205	10.7757	8.55	7.53168	9.89437	0.755205	8.42326	7.95136	8.61653	5.6503	7.9577	6.9466	8.75009	7.90635	0.755205	0.755205	6.12323	5.54288	9.03219	5.98914	9.29948	5.84151
F1604463	6.39837	10.3151	0.755205	5.11746	0.755205	0.755205	0.755205	7.6909	9.55682	7.60601	8.21781	4.86199	6.28506	0.755205	7.84958	7.70123	7.79169	5.65488	0.755205	8.00424	8.03021	7.04792	8.18656	8.39452	6.77128	0.755205	0.755205	0.755205	0.755205	7.12133
F1604464	8.92392	10.4989	0.755205	10.4888	8.48824	0.755205	4.53718	8.6876	0.755205	8.1084	8.89756	0.755205	6.8436	0.755205	5.88572	5.68307	6.31816	0.755205	6.41021	10.5302	0.755205	6.71708	5.94706	6.91193	0.755205	8.00377	0.755205	0.755205	0.755205	7.07161
F1604465	11.0027	7.43332	8.6684	7.75766	8.33377	6.30543	0.755205	10.3418	9.87616	8.59735	10.1392	10.3398	0.755205	9.20101	8.21438	7.45854	0.755205	6.77515	7.17345	6.30543	10.3477	9.34303	0.755205	7.1133	8.03257	7.77874	5.59803	5.8194	0.755205	5.63767
F1604466	7.55927	11.2474	0.755205	6.75505	0.755205	0.755205	8.21033	8.94061	6.75505	9.26648	7.83801	5.08382	5.44307	5.51816	7.53906	7.15424	0.755205	6.09751	0.755205	7.90562	7.10271	5.71976	9.16009	6.6559	5.51816	0.755205	0.755205	7.80323	0.755205	6.277
F1604467	12.4394	0.755205	0.755205	5.48864	9.02198	7.9321	0.755205	0.755205	0.755205	0.755205	0.755205	0.755205	0.755205	4.71227	8.71809	0.755205	7.32563	5.92283	0.755205	0.755205	8.60257	6.72454	0.755205	6.64014	5.39083	0.755205	0.755205	6.88193	9.32155	5.33878
F1604471	10.3378	7.53041	7.08169	7.08169	0.755205	6.57215	0.755205	0.755205	0.755205	10.0868	8.12673	0.755205	0.755205	10.0981	8.16691	9.04748	9.8383	10.2363	4.96317	7.81718	9.02387	8.92571	0.755205	8.04355	0.755205	0.755205	0.755205	7.15347	0.755205	5.91448
F1604472	10.6683	7.45869	0.755205	0.755205	9.18455	8.0021	8.77988	0.755205	0.755205	10.0613	7.94245	0.755205	0.755205	5.15563	7.07558	0.755205	8.6902	9.47286	6.12675	8.27392	5.65071	6.06767	6.06767	0.755205	6.23866	6.53503	6.48909	0.755205	6.34336	0.755205
F1604473	10.2897	11.2185	9.5163	4.741	11.8981	0.755205	7.91469	7.97834	10.3519	9.24073	8.82286	7.46334	5.13548	5.06754	7.72119	7.44942	8.66896	6.85363	10.5529	6.02845	5.78061	6.98716	6.37697	5.13548	6.85363	6.02845	6.02845	5.31773	5.13548	7.59689
F1604474	10.0091	0.755205	10.4189	8.9817	0.755205	10.1505	10.5704	0.755205	0.755205	0.755205	0.755205	8.94812	0.755205	6.02447	9.48316	7.72469	0.755205	4.97119	4.24738	5.03243	0.755205	0.755205	0.755205	0.755205	6.92866	0.755205	0.755205	0.755205	0.755205	0.755205
F1604475	11.0821	10.6843	9.8245	6.41071	0.755205	0.755205	8.94527	11.6666	11.5041	8.77976	9.65757	8.27849	6.71122	7.78111	7.4558	8.22558	0.755205	0.755205	7.75807	8.1243	5.94622	8.4203	6.35942	6.75316	6.50887	6.77375	8.71385	0.755205	8.07631	7.14073
F1604476	10.9956	10.4457	6.91772	5.66278	0.755205	4.90903	0.755205	0.755205	7.68338	7.09702	8.46918	8.51211	0.755205	6.35046	7.27599	0.755205	8.85551	8.8692	7.55768	7.07803	6.02832	5.87774	6.74075	8.41621	6.09821	0.755205	7.7234	10.1807	6.43593	8.99373
F1604477	8.37433	10.3915	7.22602	5.12813	0.755205	0.755205	0.755205	9.83025	0.755205	9.28929	9.06838	0.755205	7.75294	0.755205	7.91648	7.96788	9.59751	9.95975	7.44241	7.0928	5.83344	5.32396	0.755205	5.56785	6.61529	5.12813	6.15493	7.69497	5.23022	6.24865
F1604479	8.1026	8.17955	7.46895	9.36808	0.755205	0.755205	8.39222	8.50841	8.88623	8.26771	8.1026	5.23272	7.06868	8.48326	7.09667	6.42481	0.755205	7.17791	0.755205	7.09667	7.4237	0.755205	8.39222	0.755205	6.00598	0.755205	0.755205	6.20568	0.755205	4.74856
F1604483	9.59739	0.755205	3.77631	6.81325	10.9832	0.755205	8.32116	0.755205	8.24156	8.98141	7.73081	6.50484	6.52164	5.14956	6.45345	7.31139	6.63485	5.71468	10.2354	0.755205	6.88247	7.39359	0.755205	8.74351	7.76375	8.12511	5.35603	4.12846	6.84127	5.56425
F1604484	8.07637	11.7684	6.18954	9.74299	0.755205	9.96355	9.90532	0.755205	0.755205	6.53946	0.755205	7.91035	0.755205	4.86904	8.80045	0.755205	4.66041	6.79618	5.35202	4.66041	0.755205	6.89552	0.755205	0.755205	4.77044	0.755205	6.69077	6.40238	6.03616	0.755205
F1604486	0.755205	11.8996	9.66258	11.0114	0.755205	8.84957	0.755205	10.2019	8.26829	9.39951	7.19389	0.755205	0.755205	5.66635	8.26143	8.54062	8.1624	5.03845	8.26143	6.17893	6.59955	7.1559	0.755205	6.86259	6.54546	5.09271	6.24591	8.89263	6.76857	7.20637
F1604487	8.97901	10.6941	0.755205	0.755205	6.85342	0.755205	6.12784	7.99232	10.6155	8.96852	8.69341	7.29307	8.54301	9.18899	6.7423	6.5821	0.755205	4.56294	0.755205	6.99121	8.29302	8.18713	8.57016	0.755205	0.755205	4.83652	0.755205	4.31587	7.38721	7.45148
F1604490	6.66289	9.67981	8.17752	5.34388	8.55357	0.755205	7.40442	9.01211	0.755205	8.97782	6.02652	0.755205	6.85128	8.93388	7.27057	6.72799	0.755205	8.80395	0.755205	6.96631	7.17517	6.99389	8.17752	9.57886	6.02652	5.56867	5.49821	5.92564	5.56867	6.33517
F1604499	0.755205	0.755205	5.3064	9.67341	0.755205	8.26543	10.817	0.755205	0.755205	9.1434	9.87078	0.755205	0.755205	10.854	9.91336	0.755205	0.755205	8.72835	0.755205	0.755205	4.82689	0.755205	0.755205	6.1561	7.55667	4.24945	0.755205	5.73035	0.755205	0.755205
F1604504	11.082	10.0371	0.755205	7.85578	7.87501	6.34832	9.83446	0.755205	0.755205	8.59914	8.30932	7.43704	11.0566	6.90754	8.10244	7.47725	9.60098	9.84748	11.116	8.44419	7.66573	5.86748	6.78078	7.56264	6.39382	6.92962	6.61791	7.19294	6.78078	6.06352
F1604506	11.8837	7.67866	0.755205	6.44867	0.755205	9.31053	9.05581	5.61587	0.755205	9.59491	9.02785	0.755205	4.48021	6.23007	8.82492	9.68381	0.755205	9.22613	6.07936	5.43741	10.6525	6.09901	0.755205	0.755205	6.61395	8.02282	7.40332	6.52577	7.88323	6.8166
F1604509	0.755205	7.67217	4.32479	0.755205	6.89257	0.755205	7.36486	7.39339	8.40487	6.76087	5.97474	4.21396	5.50527	5.92997	6.51108	8.09483	7.58117	4.50875	6.31002	6.21854	8.40487	6.19962	5.90705	4.32479	0.755205	0.755205	0.755205	0.755205	5.00349	5.47339
F1604510	12.1911	0.755205	5.42463	5.20442	9.16032	9.4621	8.69498	0.755205	7.72816	0.755205	9.79273	0.755205	9.33502	10.0025	10.1816	9.3386	9.35638	5.71074	6.95338	6.71841	0.755205	10.2085	0.755205	0.755205	6.8632	7.69986	5.67831	0.755205	7.66143	5.15487
F1604511	11.1443	11.061	8.69736	8.40188	10.0041	4.82618	0.755205	9.15903	0.755205	6.92346	8.24068	5.37007	6.43575	8.94765	7.74398	8.3723	7.32911	7.70115	6.74451	6.19368	7.40748	7.74398	8.73988	9.69699	5.96966	0.755205	6.687	8.58926	6.54491	6.99011
F1604512	11.6331	10.8644	7.98252	3.58434	0.755205	4.67012	6.33037	9.93409	7.89936	7.87652	7.47273	9.02594	0.755205	6.5409	7.2344	8.33561	6.89772	5.4634	10.3865	8.0464	5.61007	7.15854	7.82407	6.2878	7.79426	6.47785	6.69481	0.755205	7.59763	8.70976
F1604516	12.4837	0.755205	4.39158	10.9532	0.755205	12.2322	0.755205	0.755205	0.755205	0.755205	5.77744	0.755205	0.755205	7.8833	0.755205	0.755205	0.755205	7.67939	0.755205	0.755205	0.755205	0.755205	0.755205	6.26804	0.755205	0.755205	8.94597	4.25962	0.755205	0.755205
F1604518	11.5998	0.755205	9.43001	7.009	0.755205	9.25613	0.755205	0.755205	4.46059	0.755205	0.755205	4.74638	0.755205	5.30005	6.67044	7.839	0.755205	5.87091	9.65581	4.56673	9.02666	0.755205	0.755205	8.23596	5.88621	9.83963	8.25121	6.67044	7.0619	0.755205
F1604519	8.57688	9.65049	7.89631	0.755205	10.0099	0.755205	8.06562	9.39362	0.755205	11.247	8.35134	7.15644	6.83539	6.50708	8.25708	8.19551	8.95265	5.92161	6.50708	7.30684	7.95452	6.33432	8.55664	8.24493	6.96621	0.755205	0.755205	5.53983	5.96829	6.63377
F1604522	9.08891	8.08152	10.2906	12.0242	0.755205	0.755205	8.68422	10.0853	0.755205	0.755205	0.755205	4.61594	0.755205	0.755205	8.04777	8.27166	0.755205	8.52318	0.755205	0.755205	5.94683	7.56244	9.01392	0.755205	0.755205	0.755205	0.755205	4.93216	0.755205	6.56564
F1604523	9.89465	10.0441	9.51928	0.755205	0.755205	0.755205	8.2009	6.52955	7.78217	9.86932	6.73084	0.755205	8.07716	10.7879	8.85261	7.95289	0.755205	6.64223	7.18353	6.5868	11.803	10.0237	6.13828	0.755205	7.61448	0.755205	7.98687	0.755205	6.87975	7.56204
F1604525	11.298	9.92882	9.21813	7.79479	11.122	9.68276	10.6904	7.78427	11.9225	8.05818	7.42303	0.755205	8.95836	7.44867	9.56291	9.36825	8.14676	7.89686	7.0333	7.6529	6.18973	7.66422	0.755205	7.3302	7.52345	8.48412	6.82618	5.89679	6.18973	7.9166
F1604527	12.1965	0.755205	8.92795	10.6008	0.755205	8.05756	0.755205	0.755205	0.755205	0.755205	10.3564	0.755205	0.755205	7.65261	8.75374	8.32979	5.75399	5.73562	8.97936	6.85035	0.755205	6.62592	0.755205	0.755205	6.45066	10.911	9.01099	6.65689	6.52953	0.755205
F1604530	11.2531	11.2983	9.31247	4.90252	0.755205	0.755205	9.40571	9.97248	9.08168	9.77108	9.37604	9.64094	5.42966	8.04441	9.11764	9.19495	6.90703	6.54328	6.37595	7.10382	7.11263	8.48002	8.57476	9.94196	6.32096	4.85925	7.70244	4.76661	7.01298	7.96476
F1604531	0.755205	0.755205	0.755205	8.24685	0.755205	8.06546	0.755205	0.755205	0.755205	0.755205	0.755205	0.755205	0.755205	3.96306	9.9636	0.755205	0.755205	0.755205	0.755205	0.755205	0.755205	0.755205	0.755205	0.755205	0.755205	0.755205	7.84269	6.82363	8.26828	0.755205
F1604536	12.2762	0.755205	9.11413	5.21551	0.755205	5.71876	8.88159	11.826	0.755205	0.755205	9.69715	0.755205	0.755205	7.38933	8.17259	0.755205	0.755205	0.755205	0.755205	0.755205	7.05415	8.83926	0.755205	0.755205	4.75518	9.03661	10.3807	5.37129	7.6953	0.755205
F1604538	11.3072	9.65939	5.60645	11.5874	0.755205	4.90988	8.7652	10.1115	0.755205	8.81681	0.755205	6.70442	8.91129	5.57677	7.44571	8.76083	0.755205	6.80166	9.8641	7.17598	9.66422	8.79979	6.95656	6.73276	8.16152	8.18009	5.0122	5.54637	6.21146	4.66727
F1604539	6.25265	5.51498	6.08813	4.46537	9.25967	0.755205	9.96788	0.755205	5.69132	6.31834	6.23016	5.47653	8.99325	10.1618	7.25386	7.01443	0.755205	10.4095	0.755205	5.05967	5.35336	5.55227	6.94135	0.755205	0.755205	7.83021	4.80796	6.86498	5.47653	4.2213
F1604541	10.7455	0.755205	7.62025	7.93793	0.755205	8.36639	0.755205	0.755205	0.755205	0.755205	5.70301	0.755205	0.755205	5.60962	10.6303	0.755205	0.755205	9.22901	8.72869	5.76888	6.83505	8.01775	9.41831	0.755205	7.37493	0.755205	8.12598	5.34022	0.755205	0.755205
F1604544	11.5752	0.755205	9.25164	3.85916	5.094	10.4905	8.35605	0.755205	10.2836	0.755205	0.755205	10.5579	0.755205	11.8936	9.67808	0.755205	0.755205	7.23023	0.755205	0.755205	6.0855	0.755205	0.755205	0.755205	4.91915	4.51038	0.755205	5.40906	5.34603	0.755205
F1604549	10.3677	0.755205	12.1749	6.60749	0.755205	7.87197	8.04826	0.755205	0.755205	8.87016	11.785	5.65994	0.755205	9.46586	9.50914	8.02714	0.755205	6.23452	7.33708	9.14336	7.03013	0.755205	0.755205	4.77653	7.54296	5.97567	0.755205	6.55893	0.755205	0.755205
F1604550	10.017	5.08039	0.755205	0.755205	10.2137	6.96264	9.68611	0.755205	0.755205	11.5816	8.65016	9.30093	7.91212	5.22016	8.06797	7.85705	10.6288	7.17531	8.32579	7.01518	8.51784	7.88873	6.52439	8.65524	7.91212	5.82772	6.18259	9.26348	5.30462	8.81458
F1604552	10.0108	9.23465	10.1737	0.755205	10.2101	0.755205	9.90772	10.0002	11.543	8.68726	8.47869	7.08807	8.50752	5.07474	9.29125	7.56144	6.96771	8.6471	6.51336	8.15429	10.3564	7.5964	5.90111	4.83981	7.61791	4.92416	6.25997	4.83981	5.69521	7.08807
F1604557	3.86094	12.4447	0.755205	10.6705	7.63346	0.755205	10.057	10.2975	0.755205	8.65654	6.39818	0.755205	9.85453	10.9402	6.04145	6.45819	0.755205	10.8162	0.755205	8.54189	7.6409	4.39281	6.50902	4.39281	0.755205	0.755205	0.755205	10.8629	0.755205	0.755205
F1604558	11.9325	9.98706	10.7536	7.22179	6.54877	5.34243	8.75485	9.55847	8.21781	6.54113	7.907	8.70249	0.755205	7.71934	7.14288	8.91605	8.18515	10.7412	10.1885	7.4658	8.38608	7.9244	8.33452	8.69805	7.55719	5.08508	9.90151	10.3561	7.57828	9.74498
F1604560	9.9138	10.2132	0.755205	8.69077	0.755205	7.82517	0.755205	5.67611	8.63853	6.39474	10.9682	0.755205	5.06696	4.74047	7.95633	10.1595	11.163	9.27616	0.755205	6.9993	8.02143	9.20366	10.3824	9.15136	7.23188	6.84706	6.12225	9.49834	6.40945	7.56811
F1604562	9.38074	10.8105	11.5563	6.56384	9.98876	8.20417	11.2695	7.70371	12.1857	9.41091	9.43851	9.02241	6.85878	6.96394	8.50473	7.91779	10.5575	6.19426	6.8406	5.46238	7.7583	8.79909	0.755205	0.755205	4.76253	5.52888	6.44173	5.41596	6.76593	7.34945
F1604569	4.96445	9.85157	0.755205	5.29988	7.25124	0.755205	8.60993	9.68178	5.68977	9.63194	8.62222	4.51521	5.17212	4.96445	7.28413	8.92059	8.37551	8.55667	5.79153	6.23645	6.91401	6.83934	9.46573	8.86624	6.41908	4.82441	6.16237	9.03111	5.37031	5.87071
F1604571	9.22424	9.76057	10.0671	3.37747	8.09539	0.755205	9.66839	8.50069	11.2258	9.83235	9.77087	8.56417	8.09909	4.6191	7.69981	8.42864	7.66729	7.01	5.29117	8.58108	8.01594	7.22817	7.97288	9.2317	7.82436	6.38899	6.34917	5.24677	6.17958	6.66133
F1604574	10.8843	11.4867	10.3091	5.10624	10.8791	0.755205	10.0319	0.755205	9.83865	8.31813	5.65606	9.26965	8.80981	5.78898	7.90684	8.15547	0.755205	8.4054	9.909	8.87522	6.61164	7.51864	6.67285	5.48121	9.44934	5.78898	7.79698	6.76651	6.03871	8.16063
F1604576	9.10708	6.74685	10.7103	6.74685	0.755205	8.74871	6.77364	5.12195	11.5101	12.1069	10.6125	6.56179	0.755205	10.1848	7.6804	8.73151	7.6164	6.13725	0.755205	0.755205	0.755205	7.88109	9.13076	10.2617	4.9362	5.48502	7.82391	6.078	7.45455	4.06965
F1604577	10.7837	8.2414	11.1838	11.0284	7.17494	0.755205	10.0531	7.36647	7.21207	8.45481	8.07279	0.755205	5.76713	5.31965	7.33258	7.57517	8.68652	0.755205	5.78497	6.63012	6.64043	6.92425	6.55618	7.52064	7.14464	5.55269	6.27535	6.5235	6.7596	8.23727
F1604579	11.0144	9.14196	10.0971	4.8966	0.755205	4.78327	10.5239	7.84715	0.755205	7.29799	5.90083	7.68741	7.81037	4.99855	7.30787	8.11726	9.25603	7.48565	9.70929	6.05392	5.80529	6.5038	8.092	6.88469	6.13484	0.755205	5.94624	8.7947	0.755205	7.56399
F1604580	9.23611	10.161	0.755205	6.29817	0.755205	5.61999	8.44234	0.755205	9.26488	7.5507	9.2041	6.23795	0.755205	9.44981	7.08897	7.75888	0.755205	7.1883	9.07476	6.32747	7.77153	6.58318	7.26542	7.33117	5.59608	0.755205	6.22254	7.75253	6.29817	7.70088
F1604581	10.6597	12.1341	0.755205	5.65325	0.755205	0.755205	9.77889	10.4475	10.3381	9.5512	10.6737	8.38287	9.5343	6.51865	7.43497	6.82105	8.66279	7.37882	8.70595	5.56642	9.07121	7.11186	5.95226	9.37989	6.04967	4.65907	4.81735	7.96877	5.02732	6.18018
F1604587	12.4046	0.755205	11.9103	9.71429	0.755205	10.7907	3.30889	0.755205	0.755205	0.755205	9.88993	0.755205	5.7486	6.27398	10.1449	0.755205	0.755205	0.755205	10.97	6.66908	0.755205	9.80603	0.755205	0.755205	8.63766	6.38389	11.0853	5.8897	9.12886	6.33897
F1604588	7.17243	11.3777	9.03994	8.86707	6.77389	10.9166	11.5948	4.32826	0.755205	9.78911	7.69049	7.6042	7.72939	0.755205	9.06027	8.10988	10.1682	8.02315	7.17243	6.80231	7.07932	6.76431	9.82101	6.86688	7.17243	6.97219	6.76431	5.89106	5.97097	6.44913
F1604589	7.60195	11.3563	8.37841	5.19071	6.28497	6.04777	7.61804	8.96317	10.3666	8.86447	7.60195	4.55961	8.19026	0.755205	6.94172	7.52486	6.23787	7.45603	6.27332	7.79593	8.61348	8.25147	6.22588	7.13581	6.5724	7.56382	6.74041	5.60815	5.9064	6.58217
F1604591-2	10.3522	0.755205	3.27822	8.05237	0.755205	7.48537	0.755205	0.755205	10.3331	10.1562	10.4088	9.29774	0.755205	0.755205	7.93158	9.40259	0.755205	4.29294	0.755205	9.02144	8.67545	9.67577	0.755205	3.80869	8.68393	9.33501	4.99102	5.61054	7.10723	0.755205
F1604595	12.0226	0.755205	0.755205	9.12513	8.29463	10.7708	0.755205	0.755205	0.755205	7.78307	0.755205	12.3516	0.755205	5.2977	7.04826	0.755205	0.755205	8.42628	0.755205	0.755205	6.89497	6.34719	7.77593	8.38094	5.84172	4.32889	9.44177	8.03846	0.755205	0.755205
F1604596	11.8804	9.76202	10.0245	4.66106	7.89857	4.72487	8.91843	0.755205	0.755205	6.47571	7.75662	9.25431	7.81474	7.64627	7.26729	9.42331	7.93908	6.61674	10.7769	6.02535	8.22272	10.2631	6.67285	7.22294	7.83252	8.25102	8.9703	6.28778	6.6866	6.46795
F1604598	11.5103	9.38092	6.37616	7.62712	9.13748	7.10052	7.73379	11.8573	0.755205	8.9808	6.81749	9.73949	0.755205	10.3682	8.80273	9.93542	11.5096	8.03635	8.48273	5.84136	9.92702	9.85388	7.01881	8.09488	7.94319	5.15738	6.16896	5.56025	5.37572	7.66595
F1604602	11.8399	6.94264	3.57005	9.25429	11.2161	8.21742	0.755205	7.00393	0.755205	9.27754	8.5778	0.755205	7.36111	5.56587	4.93293	0.755205	9.02596	6.58659	6.26998	6.14438	9.96077	0.755205	0.755205	0.755205	0.755205	7.82658	6.33958	6.59835	7.57934	0.755205
F1604603	10.3197	8.85721	9.56436	0.755205	10.2926	0.755205	9.28927	7.23141	6.06016	8.20528	5.67508	6.18313	10.2842	9.40074	9.58287	7.91822	10.2426	6.53965	9.10003	8.55435	8.09802	9.30986	6.09468	0.755205	8.01782	5.01941	5.59576	4.90642	5.96406	8.10158
F1604604	7.47598	7.24311	0.755205	4.47333	0.755205	0.755205	11.3882	7.10238	7.98666	6.7659	7.59459	6.45775	7.99008	5.32694	6.02808	7.99008	8.61694	6.35604	4.85363	5.66256	6.55375	8.57827	7.84798	7.32425	6.16156	7.40175	5.93965	8.41676	5.61979	6.22899
F1604605	9.77793	10.544	10.4471	0.755205	7.9939	0.755205	8.87235	10.2116	9.81739	8.36673	8.44783	7.3345	4.98671	6.2293	8.32046	8.6458	7.69421	5.96815	6.29857	7.18806	7.85023	9.19756	7.08857	6.20074	7.74773	6.91779	8.19232	4.30538	6.15693	9.30549
F1604610	5.83608	0.755205	0.755205	7.28532	0.755205	11.4427	7.73331	11.7926	0.755205	0.755205	5.4557	0.755205	4.49278	10.4896	7.06011	6.11917	0.755205	0.755205	0.755205	4.85913	9.58504	0.755205	0.755205	0.755205	0.755205	4.93222	0.755205	0.755205	0.755205	0.755205
F1604611	0.755205	12.4314	8.56683	5.82988	6.13096	5.10047	0.755205	8.64916	9.13935	8.53154	6.18917	0.755205	11.6426	10.7979	9.50114	10.4633	7.73769	7.89326	5.87293	10.6648	0.755205	6.74779	9.59092	5.40159	8.59282	0.755205	0.755205	5.24924	5.49968	0.755205
F1604612	10.245	9.98957	0.755205	6.6094	6.97013	8.8431	8.53632	5.00169	7.87937	10.3355	9.89866	5.81121	6.03708	6.86416	7.28168	8.49365	6.6094	6.97013	0.755205	0.755205	5.19082	6.47787	0.755205	4.93046	5.94463	6.71186	0.755205	9.19164	6.88228	7.55738
F1604613	10.3835	6.20806	0.755205	8.46163	0.755205	5.68123	0.755205	6.47811	9.92299	5.96863	5.87282	10.5868	5.29494	7.17336	7.45045	0.755205	0.755205	0.755205	9.0971	11.978	9.20201	0.755205	0.755205	0.755205	6.5572	9.54248	5.61054	5.80158	6.28547	4.14454
F1604614	8.63466	9.51884	10.5004	5.76744	9.99428	9.06551	0.755205	0.755205	5.0131	6.48158	0.755205	6.52901	0.755205	7.08856	10.9599	9.66894	5.45434	6.29763	9.56267	5.73838	9.71191	9.74772	0.755205	7.03714	6.88704	10.0248	8.42013	3.73271	6.40787	4.44236
F1604615	11.1613	10.4573	8.76911	5.00786	10.1932	8.31744	0.755205	9.79561	0.755205	10.5535	10.7937	0.755205	11.1778	7.02169	9.36439	7.09751	11.2792	8.82671	9.49641	7.16164	5.40021	0.755205	0.755205	8.77913	9.27503	8.67423	8.16425	3.75825	7.16583	9.2919
F1604616	11.1008	11.5752	9.34142	4.84841	7.76153	0.755205	8.85916	8.29132	8.81801	10.9459	10.1437	7.88908	0.755205	7.93706	8.27309	8.09709	10.5376	7.63181	9.12062	6.21426	6.16216	8.25201	9.37218	7.29562	5.4128	5.44315	6.3768	7.01616	6.52501	7.81633
F1604617	10.8514	10.8755	11.3431	0.755205	0.755205	6.99118	9.06607	9.83847	0.755205	8.1345	5.16907	0.755205	6.00834	4.90558	7.67053	7.95636	9.75711	7.21734	8.26429	8.97079	7.47211	8.16916	0.755205	0.755205	8.30879	7.44863	7.35147	4.92834	5.98966	7.12958
F1604618	9.63192	0.755205	10.5317	6.0772	12.0734	5.29134	10.381	10.9673	12.3527	11.4758	10.5937	0.755205	10.9638	9.26018	9.93786	7.03431	0.755205	7.01574	8.45598	7.84432	7.40816	8.65308	9.86125	5.97605	5.50851	4.25314	5.52497	6.15148	5.9526	3.96737
F1604621	7.29893	7.83533	7.59964	6.97931	8.12008	6.03305	10.1572	10.6469	0.755205	7.29893	4.76249	8.36985	9.29355	9.53987	7.2042	9.00025	0.755205	8.49861	7.02331	7.52345	7.96688	8.39199	7.92841	3.80495	7.55559	8.52102	6.2724	4.66628	5.48095	4.00186
F1604623	10.4738	10.8503	0.755205	0.755205	10.3706	7.79787	0.755205	0.755205	8.04363	7.59276	5.94399	6.56335	0.755205	5.40671	10.0851	9.3906	7.5026	10.3594	6.64601	6.97203	5.20168	6.85688	0.755205	7.97375	7.10057	4.57329	0.755205	8.767	5.75167	7.16129
F1604624	12.4729	11.1699	3.61787	6.49494	0.755205	11.7401	0.755205	0.755205	0.755205	0.755205	0.755205	10.9211	0.755205	4.51348	6.91365	0.755205	0.755205	0.755205	0.755205	0.755205	0.755205	8.60761	0.755205	6.80303	0.755205	0.755205	0.755205	5.68748	0.755205	7.12648
F1604625	9.68793	11.2183	10.3082	5.34506	8.63996	7.67454	10.7817	0.755205	0.755205	11.6849	0.755205	6.88437	0.755205	10.2164	9.41945	8.9813	8.26279	5.48295	7.35209	8.04669	6.04512	7.90223	7.69411	9.79642	7.12551	5.95703	5.67591	0.755205	0.755205	8.19033
F1604626	10.8565	11.0855	7.24771	7.94419	7.82701	0.755205	10.1215	11.3026	0.755205	10.6425	11.1887	7.45574	10.6891	7.06256	6.56125	6.41866	6.66096	7.43533	6.36835	7.37265	6.28995	5.82605	7.37265	6.13569	5.04297	5.11046	6.17925	7.84889	5.44813	5.87961
F1604627	11.2442	10.658	10.6559	5.72473	12.1772	6.2123	8.02476	10.779	9.46952	9.83409	9.80638	7.70013	8.05043	7.81491	7.40391	8.98807	10.0573	7.94551	10.5255	6.88968	9.19332	9.20819	8.28127	0.755205	7.05439	6.94638	7.27126	9.06652	7.65315	6.2123
F1604628	12.6334	7.85285	7.90406	9.77993	12.4645	11.4368	0.755205	4.81835	0.755205	0.755205	9.79549	0.755205	4.52879	0.755205	9.30078	7.48557	0.755205	9.83663	7.07029	7.10243	6.48548	10.6081	10.1767	6.76901	5.60876	0.755205	0.755205	8.17116	7.44694	6.87242
F1604629	9.99545	0.755205	0.755205	6.43826	0.755205	11.0606	0.755205	0.755205	9.94739	0.755205	6.15554	10.0901	0.755205	4.56699	10.3407	5.67869	0.755205	5.14617	10.2721	8.41913	5.17445	0.755205	0.755205	0.755205	5.05673	9.83516	5.36686	5.26821	9.64545	0.755205
F1604630	9.8996	0.755205	10.1235	11.9429	0.755205	7.48214	10.5692	0.755205	0.755205	0.755205	10.2554	0.755205	7.98255	6.92627	7.2031	7.1709	0.755205	10.3009	5.44051	6.22849	6.4531	0.755205	9.86564	0.755205	6.3901	6.97266	0.755205	8.45461	5.95054	5.27962
F1604631	11.4281	0.755205	9.76139	12.5016	9.10546	9.14015	10.1933	0.755205	0.755205	9.71578	7.38129	0.755205	0.755205	10.171	7.95482	0.755205	5.04599	0.755205	9.05394	4.91643	0.755205	5.79278	0.755205	0.755205	6.59961	7.10535	0.755205	3.27928	8.11715	0.755205
F1604632	0.755205	0.755205	0.755205	8.38681	9.50735	9.41711	0.755205	11.4455	6.14854	0.755205	11.4871	0.755205	0.755205	6.34042	7.50652	0.755205	9.98924	5.73495	0.755205	3.63732	0.755205	9.16706	9.60259	8.86548	0.755205	6.93416	0.755205	6.66266	0.755205	8.19926
F1604634	11.3525	0.755205	4.65945	4.78599	0.755205	4.24743	0.755205	0.755205	10.7001	10.7301	8.05342	0.755205	12.095	11.2772	7.76739	7.29139	8.92564	6.3001	0.755205	7.23545	6.82312	7.69059	6.24283	6.90418	7.71552	8.99185	0.755205	5.3839	7.65574	5.0175
F1604635	9.31363	9.41071	5.54749	6.98642	0.755205	0.755205	10.0299	8.71775	8.96599	9.52236	8.68847	8.08792	8.32264	7.32982	7.58185	8.41192	8.8517	6.74537	6.66479	8.40757	9.86702	8.77828	7.67281	9.93666	7.07679	4.50557	0.755205	8.54784	6.19306	8.71594
F1604638	11.5322	12.0957	9.08833	6.00217	11.8327	6.25336	9.10308	8.62116	9.65204	8.42905	5.40809	9.10308	7.6819	8.54868	6.8056	8.68515	0.755205	7.66251	10.7101	0.755205	8.56343	8.2343	9.93881	8.10932	6.98783	7.63304	7.08571	6.25336	5.92203	6.7067
F1604639	5.81229	10.4012	5.42858	5.42858	0.755205	0.755205	9.55812	8.76726	7.02352	8.87901	5.63482	5.83287	6.25528	12.4827	6.47171	9.10488	8.93209	7.33633	0.755205	8.37749	7.85631	5.56141	7.49244	6.35976	6.65161	7.14661	0.755205	5.53596	0.755205	5.10826
F1604641	10.257	0.755205	10.3743	10.8206	0.755205	7.44488	0.755205	0.755205	0.755205	5.79847	6.87052	11.7731	6.23211	7.96268	8.296	6.92439	4.55582	7.3079	10.8389	0.755205	7.802	0.755205	0.755205	0.755205	4.89682	8.08992	6.75743	0.755205	6.9507	0.755205
F1604644	8.4348	10.0574	6.07074	9.96977	9.45389	4.15829	10.3288	10.3824	9.56848	6.3002	0.755205	6.39669	10.942	5.62938	6.35285	8.42352	8.66194	8.28449	8.62012	6.74189	6.18139	7.02944	6.84505	4.26045	6.17315	8.304	5.99846	5.14295	4.26045	4.63621
F1604645	0.755205	11.777	10.3617	7.07555	0.755205	5.27484	0.755205	12.6065	0.755205	8.07588	8.39206	0.755205	9.94511	10.3116	10.9716	0.755205	0.755205	10.3014	0.755205	8.99002	6.67869	0.755205	0.755205	0.755205	10.8751	6.19497	4.44087	6.57655	0.755205	4.88459
F1604647	9.49788	7.32283	9.53189	4.70124	9.52558	5.87626	9.66809	10.0297	11.3697	9.06534	10.7454	8.33331	6.35092	10.8284	7.92202	8.53798	8.4014	5.62705	5.50705	5.81823	7.34629	6.14354	6.83307	9.69364	6.16708	4.55816	0.755205	0.755205	5.55643	6.92524
F1604648	0.755205	9.76161	11.2496	6.52816	0.755205	7.64471	0.755205	9.42692	10.6231	0.755205	6.84808	7.14976	8.14461	9.4809	8.62924	0.755205	9.54061	0.755205	8.13244	8.56851	0.755205	8.07661	0.755205	6.43397	6.11477	0.755205	7.06259	5.31501	4.76907	5.24081
F1604650	9.45924	10.8506	9.53093	4.76556	5.43135	5.06245	8.71555	8.71242	9.67112	9.35716	6.04427	8.5938	7.4246	5.70407	7.54709	7.07625	8.72957	5.32089	10.4344	6.35167	8.15907	9.73633	8.12632	6.19195	7.09607	5.21321	5.14038	0.755205	5.62624	5.59579
F1604651	11.8812	10.4656	6.54004	5.37023	11.0937	4.84662	9.95638	7.12285	8.75151	10.3418	8.02526	9.05357	10.7422	8.16123	7.4169	9.00032	10.5593	9.30327	6.80842	8.91484	6.46591	8.33167	5.40616	7.97284	6.9792	7.47858	5.91005	7.08809	6.37958	6.78057
F1604652	0.755205	11.9684	6.59041	6.25954	10.4864	4.0607	0.755205	0.755205	8.87435	10.247	7.35673	0.755205	12.8994	9.29338	10.3043	9.27653	0.755205	9.48518	0.755205	9.39238	8.89134	8.79943	7.90781	6.07165	5.47305	6.37715	0.755205	5.02822	7.22374	4.60711

## Sheet: Figure1FemaleSample
	Android_FM_Cat	Gynoid_FM_Cat
F1604427	4	2
F1604428	4	1
F1604432	1	4
F1604433	2	4
F1604438	1	3
F1604443	4	1
F1604445	3	1
F1604447	1	3
F1604449	2	4
F1604450	3	2
F1604451	3	2
F1604452	4	1
F1604453	3	3
F1604455	3	3
F1604458	4	1
F1604459	2	3
F1604460	2	2
F1604461	2	3
F1604462	3	3
F1604463	3	1
F1604464	3	2
F1604465	4	2
F1604466	4	2
F1604467	1	4
F1604471	4	1
F1604472	4	1
F1604473	2	4
F1604474	2	3
F1604475	2	1
F1604476	4	3
F1604477	3	2
F1604479	1	4
F1604483	2	4
F1604484	3	3
F1604486	2	3
F1604487	2	3
F1604490	4	1
F1604499	4	1
F1604504	2	3
F1604506	1	4
F1604509	1	4
F1604510	1	3
F1604511	3	1
F1604512	1	4
F1604516	3	2
F1604518	1	4
F1604519	3	1
F1604522	4	2
F1604523	1	4
F1604525	3	1
F1604527	4	2
F1604530	1	4
F1604531	1	4
F1604536	4	1
F1604538	3	3
F1604539	2	2
F1604541	3	3
F1604544	3	1
F1604549	1	4
F1604550	1	4
F1604552	1	3
F1604557	2	3
F1604558	1	3
F1604560	1	3
F1604562	2	4
F1604569	2	3
F1604571	4	1
F1604574	2	1
F1604576	3	1
F1604577	2	4
F1604579	3	1
F1604580	2	4
F1604581	4	1
F1604587	4	1
F1604588	1	4
F1604589	3	2
F1604591-2	3	3
F1604595	4	2
F1604596	2	2
F1604598	1	4
F1604602	4	2
F1604603	1	4
F1604604	1	4
F1604605	2	3
F1604610	3	2
F1604611	2	3
F1604612	3	2
F1604613	4	2
F1604614	2	3
F1604615	3	2
F1604616	4	1
F1604617	1	4
F1604618	1	4
F1604621	2	2
F1604623	4	1
F1604624	3	1
F1604625	4	2
F1604626	1	3
F1604627	1	3
F1604628	2	2
F1604629	2	4
F1604630	4	1
F1604631	4	1
F1604632	1	4
F1604634	4	1
F1604635	1	4
F1604638	3	2
F1604639	4	2
F1604641	2	2
F1604644	3	2
F1604645	3	2
F1604647	2	3
F1604648	4	1
F1604650	2	3
F1604651	3	2
F1604652	1	4

## Sheet: Figure1MaleAndroid
	TACGGAAGGTCCGGGCGTTATCCGGATTTATTGGGTTTAAAGGGAGCGTAGGCCGGAGATTAAGCGTGTTGTGAAATGTAGACGCTCAACGTCTGCACTGCAGCGCGAACTGGTTTCCTTGAGTACGCACAAAGTGGGCGGAATTCGTGGTGTAGCGGTGAAATGCTTAGATATCACGAAGAACTCCGATTGCGAAGGCAGCTCACTGGAGCGCAACTGACGCTGAAGCTCGAAAGTGCGGGTATCGAACAGG	TACGGAGGATCCGAGCGTTATCCGGATTTATTGGGTTTAAAGGGAGCGTAGATGGATGTTTAAGTCAGTTGTGAAAGTTTGCGGCTCAACCGTAAAATTGCAGTTGATACTGGATATCTTGAGTGCAGTTGAGGCAGGCGGAATTCGTGGTGTAGCGGTGAAATGCTTAGATATCACGAAGAACTCCGATTGCGAAGGCAGCCTGCTAAGCTGCAACTGACATTGAGGCTCGAAAGTGTGGGTATCAAACAGG	TACGTAGGCGGCAAGCGTTGTCCGGAATTATTGGGCGTAAAGGGAGCGCAGGCGGGAAACTAAGCGGATCTTAAAAGTGCGGGGCTCAACCCCGTGATGGGGTCCGAACTGGTTTTCTTGAGTGCAGGAGAGGAAAGCGGAATTCCCAGTGTAGCGGTGAAATGCGTAGATATTGGGAAGAACACCAGTGGCGAAGGCGGCTTTCTGGACTGTAACTGACGCTGAGGCTCGAAAGCTAGGGTAGCGAACGGG	AACGTAGGTCACAAGCGTTGTCCGGAATTACTGGGTGTAAAGGGAGCGCAGGCGGGAAGACAAGTTGGAAGTGAAATCCATGGGCTCAACCCATGAACTGCTTTCAAAACTGTTTTTCTTGAGTAGTGCAGAGGTAGGCGGAATTCCCGGTGTAGCGGTGGAATGCGTAGATATCGGGAGGAACACCAGTGGCGAAGGCGGCCTACTGGGCACCAACTGACGCTGAGGCTCGAAAGTGTGGGTAGCAAACAGG	TACGTAGGTGGCGAGCGTTGTCCGGAATTATTGGGCGTAAAGAGCATGTAGGCGGCTTAATAAGTCGAGCGTGAAAATGCGGGGCTCAACCCCGTATGGCGCTGGAAACTGTTAGGCTTGAGTGCAGGAGAGGAAAGGGGAATTCCCAGTGTAGCGGTGAAATGCGTAGATATTGGGAGGAACACCAGTGGCGAAGGCGCCTTTCTGGACTGTGTCTGACGCTGAGATGCGAAAGCCAGGGTAGCGAACGGG	TACGGAGGGTGCAAGCGTTAATCGGAATTACTGGGCGTAAAGCGCACGCAGGCGGTTTGTTAAGTCAGATGTGAAATCCCCGGGCTCAACCTGGGAACTGCATCTGATACTGGCAAGCTTGAGTCTCGTAGAGGGGGGTAGAATTCCAGGTGTAGCGGTGAAATGCGTAGAGATCTGGAGGAATACCGGTGGCGAAGGCGGCCCCCTGGACGAAGACTGACGCTCAGGTGCGAAAGCGTGGGGAGCAAACAGG	TACGTAGGGGGCAAGCGTTATCCGGATTTACTGGGTGTAAAGGGAGCGTAGACGGCATGGCAAGCCAGATGTGAAAGCCCGGGGCTCAACCCCGGGACTGCATTTGGAACTGTCAGGCTAGAGTGTCGGAGAGGAAAGCGGAATTCCTAGTGTAGCGGTGAAATGCGTAGATATTAGGAGGAACACCAGTGGCGAAGGCGGCTTTCTGGACGATGACTGACGTTGAGGCTCGAAAGCGTGGGGAGCAAACAGG	TACGTAGGGGGCGAGCGTTATCCGGATTCATTGGGCGTAAAGCGCGCGTAGGCGGCCCGGCAGGCCGGGGGTCGAAGCGGGGGGCTCAACCCCCCGAAGCCCCCGGAACCTCCGCGGCTTGGGTCCGGTAGGGGAGGGTGGAACACCCGGTGTAGCGGTGGAATGCGCAGATATCGGGTGGAACACCGGTGGCGAAGGCGGCCCTCTGGGCCGAGACCGACGCTGAGGCGCGAAAGCTGGGGGAGCGAACAGG	AACGTAGGTCACAAGCGTTGTCCGGAATTACTGGGTGTAAAGGGAGCGCAGGCGGGAAGACAAGTTGGAAGTGAAATCTATGGGCTCAACCCATAAACTGCTTTCAAAACTGTTTTTCTTGAGTAGTGCAGAGGTAGGCGGAATTCCCGGTGTAGCGGTGGAATGCGTAGATATCGGGAGGAACACCAGTGGCGAAGGCGGCCTACTGGGCACCAACTGACGCTGAGGCTCGAAAGTGTGGGTAGCAAACAGG	AACGTAGGTCACAAGCGTTGTCCGGAATTACTGGGTGTAAAGGGAGCGCAGGCGGGAGAACAAGTTGGAAGTGAAATCCATGGGCTCAACCCATGAACTGCTTTCAAAACTGTTTTTCTTGAGTAGTGCAGAGGTAGGCGGAATTCCCGGTGTAGCGGTGGAATGCGTAGATATCGGGAGGAACACCAGTGGCGAAGGCGGCCTACTGGGCACCAACTGACGCTGAGGCTCGAAAGTGTGGGTAGCAAACAGG	TACGGAGGATCCGAGCGTTATCCGGATTTATTGGGTTTAAAGGGAGCGTAGGCGGGTTGTTAAGTCAGTTGTGAAAGTTTGCGGCTCAACCGTAAAATTGCAGTTGATACTGGCGACCTTGAGTGCAACAGAGGTAGGCGGAATTCGTGGTGTAGCGGTGAAATGCTTAGATATCACGAAGAACTCCGATTGCGAAGGCAGCTTACTGGATTGTAACTGACGCTGATGCTCGAAAGTGTGGGTATCAAACAGG	TACGTAGGTCCCGAGCGTTGTCCGGATTTATTGGGCGTAAAGCGAGCGCAGGCGGTTTGATAAGTCTGAAGTTAAAGGCTGTGGCTCAACCATAGTTCGCTTTGGAAACTGTCAAACTTGAGTGCAGAAGGGGAGAGTGGAATTCCATGTGTAGCGGTGAAATGCGTAGATATATGGAGGAACACCGGTGGCGAAAGCGGCTCTCTGGTCTGTAACTGACGCTGAGGCTCGAAAGCGTGGGGAGCGAACAGG	TACGTAGGGGGCAAGCGTTATCCGGATTTACTGGGTGTAAAGGGAGCGTAGACGGTGTGGCAAGTCTGATGTGAAAGGCATGGGCTCAACCTGTGGACTGCATTGGAAACTGTCATACTTGAGTGCCGGAGGGGTAAGCGGAATTCCTAGTGTAGCGGTGAAATGCGTAGATATTAGGAGGAACACCAGTGGCGAAGGCGGCTTACTGGACGGTAACTGACGTTGAGGCTCGAAAGCGTGGGGAGCAAACAGG	TACGTAGGGGGCAAGCGTTATCCGGATTTACTGGGTGTAAAGGGAGCGTAGACGGCACGGCAAGCCAGATGTGAAAGCCCGGGGCTCAACCCCGGGACTGCATTTGGAACTGCTGAGCTAGAGTGTCGGAGAGGCAAGTGGAATTCCTAGTGTAGCGGTGAAATGCGTAGATATTAGGAGGAACACCAGTGGCGAAGGCGGCTTGCTGGACGATGACTGACGTTGAGGCTCGAAAGCGTGGGGAGCAAACAGG	TACGTAGGGGGCTAGCGTTATCCGGAATTACTGGGCGTAAAGGGTGCGTAGGTGGTTTCTTAAGTCAGAGGTGAAAGGCTACGGCTCAACCGTAGTAAGCCTTTGAAACTGGGAAACTTGAGTGCAGGAGAGGAGAGTGGAATTCCTAGTGTAGCGGTGAAATGCGTAGATATTAGGAGGAACACCAGTTGCGAAGGCGGCTCTCTGGACTGTAACTGACACTGAGGCACGAAAGCGTGGGGAGCAAACAGG	TACGGAGGATCCGAGCGTTATCCGGATTTATTGGGTTTAAAGGGAGCGTAGGCGGACGCTTAAGTCAGTTGTGAAAGTTTGCGGCTCAACCGTAAAATTGCAGTTGATACTGGGTGTCTTGAGTACAGTAGAGGCAGGCGGAATTCGTGGTGTAGCGGTGAAATGCTTAGATATCACGAAGAACTCCGATTGCGAAGGCAGCTTGCTGGACTGTAACTGACGCTGATGCTCGAAAGTGTGGGTATCAAACAGG	TACGGAGGATCCGAGCGTTATCCGGATTTATTGGGTTTAAAGGGAGCGTAGATGGGTTGTTAAGTCAGTTGTGAAAGTTTGCGGCTCAACCGTAAAATTGCAATTGATACTGGCAGTCTTGAGTACAGTTGAGGTAGGCGGAATTCGTGGTGTAGCGGTGAAATGCTTAGATATCACGAAGAACTCCGATTGCGAAGGCAGCTTACTAACCTGTAACTGACATTGATGCTCGAAAGTGTGGGTATCAAACAGG	TACGTAGGGGGCAAGCGTTATCCGGATTTACTGGGTGTAAAGGGAGCGTAGACGGACTGGCAAGTCTGATGTGAAAGGCGGGGGCTCAACCCCTGGACTGCATTGGAAACTGTTAGTCTTGAGTGCCGGAGAGGTAAGCGGAATTCCTAGTGTAGCGGTGAAATGCGTAGATATTAGGAGGAACACCAGTGGCGAAGGCGGCTTACTGGACGGTAACTGACGTTGAGGCTCGAAAGCGTGGGGAGCAAACAGG	TACGTAGGGGGCAAGCGTTATCCGGATTTACTGGGTGTAAAGGGAGCGTAGACGGATGGACAAGTCTGATGTGAAAGGCTGGGGCTCAACCCCGGGACTGCATTGGAAACTGCCCGTCTTGAGTGCCGGAGAGGTAAGCGGAATTCCTAGTGTAGCGGTGAAATGCGTAGATATTAGGAGGAACACCAGTGGCGAAGGCGGCTTACTGGACGGTAACTGACGTTGAGGCTCGAAAGCGTGGGGAGCAAACAGG	TACGTAGGGGGCAAGCGTTATCCGGATTTACTGGGTGTAAAGGGAGCGTAGACGGCAAGGCAAGTCTGATGTGAAAACCCAGGGCTTAACCCTGGGACTGCATTGGAAACTGTCTGGCTCGAGTGCCGGAGAGGTAAGCGGAATTCCTAGTGTAGCGGTGAAATGCGTAGATATTAGGAAGAACACCAGTGGCGAAGGCGGCTTACTGGACGGTAACTGACGTTGAGGCTCGAAAGCGTGGGGAGCAAACAGG	TACGTATGGTGCAAGCGTTATCCGGATTTACTGGGTGTAAAGGGAGCGTAGACGGAGTGGCAAGTCTGATGTGAAAACCCGGGGCTCAACCCCGGGACTGCATTGGAAACTGTCAATCTAGAGTACCGGAGAGGTAAGCGGAATTCCTAGTGTAGCGGTGAAATGCGTAGATATTAGGAGGAACACCAGTGGCGAAGGCGGCTTACTGGACGGTAACTGACGTTGAGGCTCGAAAGCGTGGGGAGCAAACAGG	TACGTATGGAGCAAGCGTTATCCGGATTTACTGGGTGTAAAGGGAGTGTAGGTGGCCAGGCAAGTCAGAAGTGAAAGCCCGGGGCTCAACCCCGGGACTGCTTTTGAAACTGCAGGGCTAGAGTGCAGGAGGGGCAAGTGGAATTCCTAGTGTAGCGGTGAAATGCGTAGATATTAGGAGGAACACCAGTGGCGAAGGCGGCTTGCTGGACTGTAACTGACACTGAGGCTCGAAAGCGTGGGGAGCAAACAGG	TACGTAGGGGGCAAGCGTTATCCGGATTTACTGGGTGTAAAGGGAGCGTAGACGGCGCAGCAAGTCTGATGTGAAAGGCAGGGGCTTAACCCCTGGACTGCATTGGAAACTGCTGTGCTTGAGTGCCGGAGGGGTAAGCGGAATTCCTAGTGTAGCGGTGAAATGCGTAGATATTAGGAGGAACACCAGTGGCGAAGGCGGCTTACTGGACGGTAACTGACGTTGAGGCTCGAAAGCGTGGGGAGCAAACAGG	TACGTATGGTGCAAGCGTTATCCGGATTTACTGGGTGTAAAGGGAGCGTAGACGGTTGTGTAAGTCTGATGTGAAAGCCCGGGGCTCAACCCCGGGACTGCATTGGAAACTATGTAACTAGAGTGTCGGAGAGGTAAGCGGAATTCCTAGTGTAGCGGTGAAATGCGTAGATATTAGGAGGAACACCAGTGGCGAAGGCGGCTTACTGGACGATCACTGACGTTGAGGCTCGAAAGCGTGGGGAGCAAACAGG	TACGGAGGATCCGAGCGTTATCCGGATTTATTGGGTTTAAAGGGAGCGTAGGTGGATTGTTAAGTCAGTTGTGAAAGTTTGCGGCTCAACCGTAAAATTGCAGTTGAAACTGGCAGTCTTGAGTACAGTAGAGGTGGGCGGAATTCGTGGTGTAGCGGTGAAATGCTTAGATATCACGAAGAACTCCGATTGCGAAGGCAGCTCACTAGACTGCAACTGACACTGATGCTCGAAAGTGTGGGTATCAAACAGG	TACGGAGGATCCGAGCGTTATCCGGATTTATTGGGTTTAAAGGGAGCGTAGGCGGATTGTTAAGTCAGTTGTGAAAGTTTGCGGCTCAACCGTAAAATTGCAGTTGATACTGGCAGTCTTGAGTGCAGTAGAGGTGGGCGGAATTCGTGGTGTAGCGGTGAAATGCTTAGATATCACGAAGAACTCCGATTGCGAAGGCAGCTCACTGGAGTGTAACTGACGCTGATGCTCGAAAGTGTGGGTATCAAACAGG	TACGTAGGTCCCGAGCGTTATCCGGATTTATTGGGCGTAAAGCGAGCGCAGGCGGTTAGATAAGTCTGAAGTTAAAGGCTGTGGCTTAACCATAGTACGCTTTGGAAACTGTTTAACTTGAGTGCAGAAGGGGAGAGTGGAATTCCATGTGTAGCGGTGAAATGCGTAGATATATGGAGGAACACCGGTGGCGAAAGCGGCTCTCTGGTCTGTAACTGACGCTGAGGCTCGAAAGCGTGGGGAGCAAACAGG	TACGTAGGTGGCGAGCGTTATCCGGAATTATTGGGCGTAAAGAGGGAGCAGGCGGCACTAAGGGTCTGTGGTGAAAGATCGAAGCTTAACTTCGGTAAGCCATGGAAACCGTAGAGCTAGAGTGTGTGAGAGGATCGTGGAATTCCATGTGTAGCGGTGAAATGCGTAGATATATGGAGGAACACCAGTGGCGAAGGCGACGATCTGGCGCATAACTGACGCTCAGTCCCGAAAGCGTGGGGAGCAAATAGG	TACGTAGGGGGCAAGCGTTATCCGGATTTACTGGGTGTAAAGGGAGCGTAGACGGCTGTGCAAGTCTGAAGTGAAAGGCATGGGCTCAACCTGTGGACTGCTTTGGAAACTGTGCAGCTAGAGTGTCGGAGAGGTAAGTGGAATTCCTAGTGTAGCGGTGAAATGCGTAGATATTAGGAGGAACACCAGTGGCGAAGGCGGCTTACTGGACGATGACTGACGTTGAGGCTCGAAAGCGTGGGGAGCAAACAGG	TACGGAGGATGCGAGCGTTATCCGGATTTATTGGGTTTAAAGGGTGCGTAGGTGGTGATTTAAGTCAGCGGTGAAAGTTTGTGGCTCAACCATAAAATTGCCGTTGAAACTGGGTTACTTGAGTGTGTTTGAGGTAGGCGGAATGCGTGGTGTAGCGGTGAAATGCATAGATATCACGCAGAACTCCGATTGCGAAGGCAGCTTACTAAACCATAACTGACACTGAAGCACGAAAGCGTGGGGATCAAACAGG
F1604426	1.18555	7.4918	1.18555	9.72696	7.46982	8.28504	1.18555	1.18555	5.5147	1.18555	1.18555	5.92513	10.675	8.94143	7.07171	5.98771	5.59947	7.82828	8.787	5.85942	10.587	1.18555	9.17951	1.18555	5.79022	1.18555	5.21961	6.3354	7.5666	5.03742
F1604429	12.5769	10.5451	9.36883	9.01747	1.18555	11.8806	7.06092	7.46236	9.4892	7.67191	7.11692	6.38478	6.74455	8.0118	1.18555	1.18555	9.37578	1.18555	5.68167	8.7079	9.23026	9.01747	6.63452	1.18555	1.18555	7.4172	1.18555	6.81349	7.00279	5.89542
F1604430	12.6255	7.97228	6.97121	8.8338	9.7756	11.945	6.73065	7.47369	9.8011	8.91228	6.33016	1.18555	6.75943	7.8164	6.02785	5.25881	7.38098	7.26251	9.37215	1.18555	8.52378	7.38098	6.20882	5.76	5.92718	6.60942	5.16699	6.1214	7.30295	7.17848
F1604431	4.77902	9.97567	1.18555	1.18555	4.41866	10.6529	8.77737	1.18555	7.27454	10.572	7.59393	6.07419	6.96149	1.18555	5.02983	5.22807	9.27273	7.59393	10.2045	5.67716	1.18555	1.18555	1.18555	7.64908	1.18555	4.9538	7.95693	7.68134	1.18555	5.22807
F1604434	1.18555	1.18555	1.18555	1.18555	8.68716	6.90891	7.37477	6.5854	1.18555	9.27233	10.859	7.5416	7.97278	1.18555	4.99475	6.56253	1.18555	1.18555	1.18555	6.39098	7.42787	1.18555	4.99475	7.93413	8.48163	1.18555	1.18555	6.65187	5.96525	1.18555
F1604435	1.18555	12.034	1.18555	6.37704	7.33801	11.064	10.2649	1.18555	6.52105	7.27324	8.66487	6.07192	6.94406	9.47419	5.86638	1.18555	11.0129	1.18555	6.07192	8.83693	10.5782	7.1533	1.18555	1.18555	7.51854	1.18555	6.46523	1.18555	6.77115	1.18555
F1604436	1.18555	11.4689	1.18555	1.18555	1.18555	8.5944	10.8552	9.06356	1.18555	5.48123	11.1116	6.03223	6.84631	6.69379	7.3466	5.44467	1.18555	1.18555	1.18555	1.18555	1.18555	1.18555	6.03223	7.55295	6.50646	7.16518	5.19889	7.69879	1.18555	1.18555
F1604437	12.0335	8.4118	1.18555	9.03585	1.18555	4.54549	1.18555	1.18555	9.83803	6.40208	5.90017	1.18555	8.7726	8.00814	7.67498	4.9525	8.67408	7.04825	7.72663	7.42146	7.00952	7.99363	6.42191	1.18555	1.18555	5.23211	5.28017	7.3491	5.81001	6.51696
F1604439	1.18555	7.91184	1.18555	8.87406	1.18555	1.18555	6.51486	10.1198	1.18555	1.18555	7.37982	7.00316	8.57824	1.18555	7.98281	1.18555	1.18555	4.9045	1.18555	7.63808	9.12292	7.3716	1.18555	4.72483	5.85346	1.18555	5.85346	6.61319	1.18555	5.85346
F1604441	12.2771	9.61823	8.07458	8.38557	5.85083	4.88756	5.97885	8.96442	7.82498	6.3492	5.54996	4.80611	7.51258	1.18555	5.36874	5.7818	9.51908	7.03246	7.18286	7.88648	1.18555	5.97885	6.27797	1.18555	5.41654	6.76589	4.96212	6.50228	6.86556	7.08885
F1604442	11.8031	12.0096	1.18555	9.20199	10.4453	7.5734	10.6426	9.18389	1.18555	7.59738	9.45022	1.18555	7.67879	9.33537	1.18555	6.28846	1.18555	6.31645	8.7386	7.58543	1.18555	6.23068	5.39473	9.53175	5.50165	9.95848	4.99881	7.62103	7.44824	8.63859
F1604446	1.18555	10.967	12.5041	1.18555	5.51484	10.0331	10.8482	8.17824	1.18555	4.96853	9.04823	7.4138	6.87621	1.18555	5.89284	1.18555	8.53506	1.18555	1.18555	1.18555	1.18555	6.42677	1.18555	6.84368	6.38192	7.29537	6.51231	5.42411	1.18555	5.75436
F1604448	8.1913	9.27153	1.18555	8.57236	1.18555	6.72108	1.18555	7.48421	10.4252	6.84651	5.36318	3.97738	7.11306	8.31653	4.9255	6.64418	1.18555	6.49865	6.12299	8.59645	8.63776	6.00219	7.62728	1.18555	7.15563	7.35304	1.18555	4.6501	5.7973	6.58364
F1604454	3.66685	5.51302	1.18555	1.18555	6.38862	8.19707	5.93465	1.18555	7.74431	8.16811	1.18555	8.77545	1.18555	6.96347	10.4376	1.18555	1.18555	5.20843	1.18555	1.18555	1.18555	1.18555	1.18555	7.0257	1.18555	1.18555	6.3774	1.18555	1.18555	1.18555
F1604456	1.18555	12.0326	1.18555	6.18	9.89307	1.18555	11.5836	8.80725	8.10022	8.74378	6.33507	1.18555	8.25577	8.3493	1.18555	4.76439	1.18555	5.92743	8.97245	5.71183	1.18555	1.18555	1.18555	7.75154	7.2848	7.90801	5.75787	1.18555	5.45386	5.84539
F1604457	1.18555	10.3115	5.11781	1.18555	10.1607	9.35754	11.2461	1.18555	1.18555	8.14599	11.4033	6.16557	6.82866	7.37111	7.13998	8.32897	1.18555	1.18555	4.75513	6.40516	1.18555	1.18555	1.18555	8.76141	9.39567	6.65582	1.18555	6.51088	1.18555	8.4407
F1604468	1.18555	11.1332	1.18555	9.63315	8.91938	7.59606	9.88114	6.59163	6.28559	1.18555	8.57516	8.6126	6.97516	1.18555	9.61131	1.18555	1.18555	1.18555	1.18555	7.16033	1.18555	10.1943	5.53904	1.18555	1.18555	6.78005	8.84808	1.18555	7.79559	7.07053
F1604469	1.18555	10.7732	10.0755	9.0627	10.0995	6.10175	9.91842	6.44269	1.18555	1.18555	6.83507	5.85355	8.18885	9.14383	7.78172	7.97341	1.18555	6.60841	8.86432	7.06433	6.98026	1.18555	1.18555	9.97979	7.74944	6.90944	6.98026	8.79606	8.35738	6.2829
F1604470	12.5854	8.3619	1.18555	5.34867	1.18555	8.63934	6.15314	1.18555	10.1388	8.385	5.46085	7.50456	7.50456	8.24129	7.4789	1.18555	7.24344	8.04729	8.53819	8.07507	8.3619	5.74851	6.01993	1.18555	5.34867	5.70472	1.18555	1.18555	7.66265	8.18191
F1604478	5.54746	7.94856	1.18555	10.9662	5.60526	8.44961	7.32623	1.18555	11.489	6.64818	7.96016	10.2065	9.69143	9.34	7.27545	1.18555	8.09361	7.20519	10.4574	7.16888	9.01915	7.18714	6.11475	1.18555	5.81404	5.21055	6.64818	6.95249	7.5448	1.18555
F1604480	1.18555	9.93716	1.18555	9.5959	7.10915	5.65555	6.15924	7.63353	9.42694	8.65463	8.3018	6.05019	9.02208	7.22567	6.99773	8.85142	9.22501	8.17719	7.02635	8.82752	6.74639	8.72297	7.14895	1.18555	6.28416	6.48364	6.26008	6.92368	6.58318	6.99773
F1604481	1.18555	10.7925	1.18555	6.20975	10.4632	11.8206	10.3877	3.964	1.18555	7.54701	10.9248	4.82755	1.18555	5.30985	1.18555	1.18555	1.18555	1.18555	1.18555	1.18555	1.18555	1.18555	1.18555	1.18555	6.66981	8.33429	4.70449	1.18555	1.18555	7.49578
F1604482	1.18555	9.23394	11.3648	8.45734	7.16932	6.0936	6.12998	10.2926	8.40773	7.58154	1.18555	7.25379	7.78594	7.30243	6.1999	8.95694	9.5863	8.32156	9.42058	8.36521	7.44037	5.08715	5.93719	1.18555	7.74939	1.18555	5.24072	7.28638	7.06165	1.18555
F1604485	1.18555	10.8891	1.18555	11.9469	8.44382	1.18555	5.78156	1.18555	1.18555	1.18555	7.08161	4.94388	8.00906	1.18555	6.56277	8.53459	8.06255	5.04727	1.18555	6.9736	9.22182	1.18555	6.83279	6.02357	7.24959	6.10916	1.18555	1.18555	1.18555	5.64151
F1604488	13.2461	1.18555	5.0418	11.1923	1.18555	9.91376	1.18555	8.3626	10.6617	9.15963	1.18555	7.02563	7.99064	7.39335	5.72817	6.66251	7.85584	5.84093	5.31637	6.13067	6.40449	7.37495	6.60231	1.18555	5.78575	6.13067	5.0418	6.04098	5.60488	5.0418
F1604489	13.2266	7.99511	12.2695	6.97494	10.8625	1.18555	7.96272	8.75648	6.0556	6.35969	6.78647	5.87282	7.51866	8.02691	5.58128	6.4476	1.18555	7.31758	8.68394	7.2448	1.18555	7.40992	7.51866	6.0556	1.18555	1.18555	1.18555	6.31352	1.18555	5.20386
F1604491	1.18555	11.7024	1.18555	5.24372	7.19992	6.30252	6.73462	9.8752	9.99484	8.17446	4.45171	9.39086	9.62113	8.30043	7.84472	6.78041	7.0756	10.5825	9.25457	7.69193	1.18555	1.18555	7.53851	1.18555	7.01912	1.18555	7.3854	1.18555	6.6133	6.83569
F1604492	11.9059	8.7305	1.18555	9.91808	7.27636	5.25025	5.50577	9.61438	10.5248	10.4925	1.18555	8.49705	7.85323	1.18555	9.63138	7.99229	1.18555	8.49351	7.26911	6.02842	6.26492	1.18555	5.55613	5.0416	4.91802	8.23677	4.825	5.45336	1.18555	5.62821
F1604493	1.18555	1.18555	1.18555	1.18555	1.18555	8.44669	11.57	1.18555	1.18555	1.18555	1.18555	6.98729	1.18555	1.18555	7.24652	1.18555	1.18555	1.18555	1.18555	1.18555	1.18555	1.18555	1.18555	10.1535	1.18555	1.18555	1.18555	1.18555	1.18555	1.18555
F1604494	1.18555	8.85359	1.18555	6.46382	8.94578	11.5931	1.18555	8.62247	1.18555	7.09251	7.78762	1.18555	7.65573	6.27925	5.03187	7.38436	8.95104	7.59769	7.73932	4.81587	1.18555	1.18555	7.53765	5.90745	7.13202	7.61531	4.45212	1.18555	7.92505	5.30111
F1604495	1.18555	12.075	1.18555	7.78634	10.2216	8.72025	10.2827	1.18555	6.02207	1.18555	1.18555	7.42879	9.28022	9.47444	6.40215	9.0999	1.18555	7.18124	8.42655	9.82276	1.18555	6.71618	6.15277	5.44513	6.97364	8.21436	6.52118	7.5884	7.69017	7.82837
F1604497	12.1126	9.68549	1.18555	8.42765	8.36534	5.40838	5.2879	6.68096	7.19889	7.47729	5.68281	5.96079	6.84822	7.69321	5.9355	7.1884	9.33687	6.19023	7.73183	5.55282	7.54664	8.50233	6.21114	1.18555	1.18555	1.18555	1.18555	5.98561	6.50827	6.10314
F1604498	1.18555	11.9256	1.18555	1.18555	9.37728	6.81191	11.1965	1.18555	1.18555	1.18555	12.1733	5.01503	7.8594	1.18555	9.12267	8.14481	1.18555	1.18555	1.18555	1.18555	1.18555	1.18555	1.18555	8.52699	8.46206	1.18555	5.60344	1.18555	7.25261	5.11365
F1604500	1.18555	7.04834	1.18555	12.9075	1.18555	7.42629	6.60699	1.18555	1.18555	9.05786	5.08586	5.08586	6.79182	11.3833	4.72651	1.18555	5.03498	10.3948	1.18555	5.65936	1.18555	1.18555	7.62732	1.18555	1.18555	1.18555	5.59646	8.85865	10.4366	4.35349
F1604501	12.6481	9.53883	1.18555	9.2408	9.70547	7.21333	6.42522	9.79027	8.372	7.62783	5.92237	6.38976	7.49483	8.1259	1.18555	4.87158	9.8857	8.00116	9.17649	6.89684	1.18555	6.0895	5.84368	1.18555	4.93274	7.52056	1.18555	1.18555	6.9584	6.79266
F1604503	1.18555	10.563	11.9707	1.18555	1.18555	9.90896	10.9233	1.18555	1.18555	8.85286	1.18555	5.82434	6.58234	1.18555	1.18555	6.69789	9.41984	7.74982	1.18555	1.18555	1.18555	1.18555	1.18555	8.1197	8.2574	6.28104	5.01594	1.18555	1.18555	6.61213
F1604505	11.8878	9.31994	1.18555	10.1113	9.63958	8.7949	4.66428	6.38424	8.56181	10.1374	5.99854	1.18555	7.79542	7.99016	5.36019	1.18555	9.15466	7.22985	7.63534	7.15435	4.9871	7.30981	5.66878	1.18555	1.18555	5.99854	1.18555	4.59594	7.10195	6.67306
F1604508	1.18555	8.88641	11.5651	10.7017	9.85713	5.00456	1.18555	1.18555	7.82118	6.80002	1.18555	1.18555	6.77607	1.18555	7.30915	9.29209	6.3416	6.29133	6.81185	7.35127	7.37604	6.04886	5.82661	1.18555	6.30829	4.95495	5.00456	5.64513	1.18555	7.09026
F1604513	1.18555	10.821	11.6787	8.39739	6.72475	11.2904	8.68737	1.18555	1.18555	9.30591	8.57516	1.18555	6.32794	1.18555	11.6728	4.83794	1.18555	1.18555	5.73994	8.58316	1.18555	1.18555	5.08718	6.55436	4.77846	1.18555	5.48732	1.18555	1.18555	6.45329
F1604514	12.6197	1.18555	1.18555	10.2422	9.20138	10.9817	1.18555	9.04081	9.41077	9.64561	6.81459	7.9188	7.02427	7.09772	1.18555	1.18555	4.83457	1.18555	7.22182	6.97844	7.76178	6.34702	5.78538	1.18555	1.18555	6.081	7.31213	5.70957	6.22056	1.18555
F1604515	1.18555	9.17266	7.0411	9.25435	7.26065	5.64115	6.53587	1.18555	10.8743	10.652	7.74025	7.83517	8.05458	8.64006	5.64115	9.23376	7.36373	7.93038	8.55351	8.27061	7.25304	8.76325	7.98113	1.18555	5.79993	1.18555	5.64115	6.43332	7.14246	6.60813
F1604517	1.18555	11.9853	1.18555	1.18555	7.5892	8.68979	11.0806	1.18555	1.18555	10.3829	7.77551	5.47242	7.55612	8.52784	10.4206	1.18555	1.18555	1.18555	1.18555	1.18555	1.18555	7.79747	1.18555	8.33188	5.76127	7.58099	6.47828	6.89848	6.39127	5.99799
F1604520	1.18555	10.9691	8.14518	11.3211	7.54857	8.1395	6.22726	6.16806	7.52443	9.51343	7.10289	5.05997	8.40275	9.05726	9.65621	6.82832	1.18555	7.71602	1.18555	7.48343	9.28185	8.79053	7.8821	1.18555	6.655	7.36308	5.77114	7.02785	6.88984	6.655
F1604521	1.18555	12.4025	12.3403	9.73601	7.57764	8.18424	10.1286	5.51803	1.18555	9.61214	1.18555	5.71177	8.8594	7.82713	5.88067	1.18555	6.19001	1.18555	1.18555	6.48236	10.0671	9.15382	5.94258	6.94503	6.28682	7.92755	6.28682	5.81569	1.18555	1.18555
F1604524	12.6361	8.33083	1.18555	9.12434	1.18555	1.18555	1.18555	7.97919	8.12997	7.37619	1.18555	1.18555	6.16051	7.4387	7.32225	4.89986	6.57693	5.89141	6.86861	5.97804	9.5341	7.0611	1.18555	1.18555	5.38821	4.96749	4.44438	6.16051	6.86861	5.8612
F1604526	11.6938	10.0741	9.0003	10.4836	1.18555	5.95101	1.18555	8.43161	8.791	10.3256	6.32708	5.39018	7.78986	7.73162	7.99393	5.42316	8.66738	7.37499	6.46731	8.1301	7.36688	8.53749	7.00395	4.56875	6.58105	7.3911	5.51723	6.37543	7.40705	7.8214
F1604528-2	12.2122	7.08077	9.80619	10.4944	1.18555	5.01373	5.01373	6.92344	10.0164	5.73183	6.37049	9.37234	6.78997	7.43058	1.18555	7.58136	4.95609	6.0775	5.66956	5.53545	6.33232	1.18555	5.49966	4.38097	6.57968	5.38583	9.15922	4.38097	6.40762	8.46702
F1604529	11.1484	10.3831	8.74152	1.18555	6.43011	13.1973	6.82385	1.18555	1.18555	1.18555	6.66825	7.50755	6.52422	1.18555	8.70255	6.05929	7.26787	1.18555	1.18555	1.18555	1.18555	1.18555	1.18555	8.71825	1.18555	1.18555	5.77432	1.18555	1.18555	6.49355
F1604532	1.18555	11.3384	1.18555	8.2073	9.81639	1.18555	10.3038	5.40341	5.73305	1.18555	1.18555	8.55084	7.67938	1.18555	6.16728	7.55742	1.18555	1.18555	8.84534	6.07798	1.18555	1.18555	1.18555	8.18711	7.20189	1.18555	5.2876	1.18555	6.77539	6.40437
F1604533	9.82359	8.30923	9.93055	11.5214	5.01138	9.34185	6.1186	9.08611	9.3642	6.44732	6.76271	5.78626	7.20612	9.63175	10.0753	5.65377	5.34006	6.6206	6.76271	5.44253	9.02878	7.40459	4.85315	6.97954	6.03784	6.75036	5.22806	5.88342	7.55996	6.49269
F1604534	1.18555	10.9007	12.0489	9.46449	10.869	1.18555	6.60345	8.6927	1.18555	7.66049	7.57695	5.55953	8.79745	9.19767	7.04436	8.90863	10.6583	6.58556	5.47971	8.4657	8.82938	9.42524	6.56744	7.91327	6.58556	1.18555	1.18555	6.86289	7.29874	6.28527
F1604535	10.8616	5.45651	7.16094	9.94355	5.13051	5.07505	1.18555	8.68135	7.57832	5.41502	1.18555	1.18555	6.78596	7.79545	6.86021	1.18555	4.43241	7.95913	7.85172	6.30019	6.16433	1.18555	5.61022	1.18555	1.18555	1.18555	1.18555	5.28147	6.42369	6.18794
F1604537	1.18555	12.0089	1.18555	11.6533	1.18555	5.62916	7.72602	1.18555	6.28042	6.70766	1.18555	9.21299	8.29131	1.18555	9.47222	7.99853	1.18555	8.11814	1.18555	9.25507	1.18555	7.53828	8.28326	9.04209	9.13702	1.18555	7.71486	7.1885	1.18555	1.18555
F1604540	10.785	7.27373	7.28863	9.16125	1.18555	6.67936	1.18555	7.92489	8.80104	6.58782	5.95312	6.24043	7.45768	8.88922	7.2205	6.00855	5.36838	7.47103	5.48143	7.62365	8.68179	5.63428	6.73372	6.00855	1.18555	5.33843	5.4541	5.0656	6.66823	7.26623
F1604542	1.18555	8.98851	10.7873	9.68637	7.5429	4.53706	4.87588	8.37489	9.23612	8.43877	6.40727	7.87499	8.22671	7.7584	6.95372	1.18555	1.18555	1.18555	6.71168	7.82295	9.20019	9.77043	6.72218	1.18555	1.18555	6.50816	9.0919	5.88706	1.18555	4.60432
F1604543	1.18555	11.564	1.18555	1.18555	1.18555	9.86591	11.42	1.18555	1.18555	4.15771	4.15771	6.47243	9.11004	1.18555	5.31903	1.18555	1.18555	1.18555	1.18555	1.18555	1.18555	1.18555	4.36118	10.0099	1.18555	1.18555	7.35255	1.18555	1.18555	1.18555
F1604545	1.18555	12.079	12.8267	9.06948	1.18555	9.49142	10.4642	8.76096	11.4443	7.85043	1.18555	7.80792	10.0232	6.92605	5.13841	5.53521	1.18555	6.85069	1.18555	9.29232	1.18555	1.18555	6.43521	8.92282	6.79822	7.7347	6.53509	8.67765	1.18555	7.4423
F1604546	13.2883	1.18555	1.18555	8.32975	6.42759	8.65396	7.14101	1.18555	1.18555	1.18555	1.18555	1.18555	8.34059	9.1271	7.28678	4.94564	1.18555	6.15256	1.18555	9.44627	9.22891	8.52426	6.71595	6.49699	1.18555	1.18555	5.6874	1.18555	1.18555	6.15256
F1604547	1.18555	9.46247	8.812	7.32965	8.42304	4.78977	1.18555	8.812	9.65456	8.07371	9.93931	5.98871	7.5062	6.82213	6.01985	8.0287	8.73548	7.0749	8.16801	7.28564	6.95386	7.22726	7.05293	4.58522	6.60906	5.35216	4.95445	5.06075	6.47278	6.33388
F1604548	1.18555	10.5914	1.18555	11.1253	8.46363	12.2617	9.5364	10.2539	1.18555	1.18555	8.61646	8.46363	9.10222	9.68471	6.97088	1.18555	11.1518	7.1543	7.93006	9.37574	1.18555	8.61646	5.59784	1.18555	1.18555	9.90501	6.64488	7.75719	7.70807	5.92521
F1604551	6.77191	1.18555	6.27914	9.96692	4.67541	4.08533	7.74574	11.6826	5.73935	8.84746	3.95292	10.6538	8.35166	11.1091	8.92159	1.18555	1.18555	5.6433	9.54579	6.00668	9.79105	5.37914	6.29142	9.92855	1.18555	1.18555	8.05734	9.69822	9.71893	4.81468
F1604553	8.6921	8.03839	8.02531	1.18555	5.65254	9.764	4.74348	10.0278	9.07176	9.95773	5.0502	10.045	5.74999	5.16578	10.3996	5.61524	5.58656	5.82469	7.20398	4.39606	1.18555	4.9189	5.94046	6.70369	6.58943	7.99693	9.37459	6.33945	6.21918	6.60309
F1604554	1.18555	10.2743	7.54608	9.94355	6.20668	6.30688	7.5283	9.50664	7.81442	6.85803	6.18923	7.65243	7.65243	8.88989	8.07345	6.42257	7.41374	7.95993	8.4309	9.30641	1.18555	6.90623	7.38288	1.18555	4.92147	5.42655	6.58963	7.28259	7.08951	6.76822
F1604555	1.18555	5.9557	9.81483	3.92012	4.71841	12.358	7.92054	11.4464	1.18555	1.18555	4.42938	8.71546	10.2233	12.0811	6.35505	4.85754	4.33489	1.18555	1.18555	1.18555	1.18555	1.18555	11.9238	5.75245	1.18555	4.16111	7.96591	1.18555	1.18555	1.18555
F1604556	1.18555	10.7184	1.18555	11.6336	11.1548	6.61555	10.1526	1.18555	1.18555	6.09125	7.5811	4.7294	1.18555	1.18555	4.89841	1.18555	1.18555	11.901	1.18555	1.18555	1.18555	1.18555	9.94593	10.1253	1.18555	1.18555	4.7294	1.18555	9.15103	5.34745
F1604561	11.3799	9.62362	7.27609	10.955	12.4278	7.09323	1.18555	10.176	7.27609	5.4154	4.35072	8.21617	10.1171	11.1568	6.12857	5.89493	1.18555	10.52	10.1011	7.36362	6.36639	1.18555	9.43838	1.18555	5.85789	7.10866	7.09323	7.89051	8.83379	6.24571
F1604563	1.18555	10.0879	1.18555	1.18555	1.18555	1.18555	10.6255	1.18555	1.18555	1.18555	1.18555	1.18555	7.025	8.14457	7.59457	6.53943	1.18555	1.18555	1.18555	1.18555	1.18555	9.74282	5.54228	1.18555	1.18555	5.56768	5.1362	1.18555	1.18555	5.82919
F1604564	4.90141	9.56179	13.0755	10.4645	7.53959	4.90141	10.6973	1.18555	1.18555	7.21324	6.87751	7.13589	8.17011	10.5727	5.23616	5.52117	1.18555	1.18555	1.18555	1.18555	7.98233	11.1378	6.81347	1.18555	1.18555	1.18555	5.70579	8.45278	1.18555	1.18555
F1604565	10.3925	9.25615	12.9575	7.5937	8.3721	8.64836	5.70628	11.6748	8.59374	8.45675	8.05434	7.60277	8.01193	9.72995	5.63772	6.17845	4.88	6.31182	7.27506	7.91635	7.79107	1.18555	7.16151	5.9496	6.05621	5.06837	1.18555	8.11608	6.77539	5.27426
F1604566-2	1.18555	9.83556	1.18555	9.34676	1.18555	11.6292	7.30681	10.0496	1.18555	1.18555	6.80969	5.83073	6.97265	8.67849	4.70526	5.04356	4.61786	7.67879	6.55935	1.18555	8.61711	6.59316	6.31696	6.04699	6.07169	7.38799	5.33691	6.23285	7.06009	5.9433
F1604567	12.6383	8.67557	3.7697	11.1604	5.28396	6.59847	5.58105	9.79204	9.49672	9.12857	7.39265	6.01196	8.15552	8.87555	8.71504	1.18555	7.37555	6.63618	7.73121	9.21202	9.46198	8.45302	6.50975	1.18555	6.76081	6.71753	5.73483	6.65466	7.17475	6.11104
F1604568	11.3397	7.89391	7.88213	7.5443	6.09186	9.41509	8.68672	6.27055	1.18555	8.45935	5.26819	11.9318	6.96741	8.19506	7.19523	5.26819	6.57001	1.18555	6.51508	1.18555	1.18555	5.97189	5.26819	5.19338	1.18555	1.18555	11.7256	5.19338	6.12956	5.19338
F1604570	1.18555	12.6981	1.18555	1.18555	8.40046	7.18354	11.0325	1.18555	8.75572	9.47684	1.18555	7.94175	7.0241	1.18555	6.56633	7.84457	1.18555	1.18555	1.18555	1.18555	1.18555	8.63728	7.49079	9.21838	7.73232	7.38688	7.27203	1.18555	1.18555	8.47319
F1604572	1.18555	11.5496	10.2468	6.03968	9.56013	5.69119	8.80637	10.8839	10.118	6.44977	9.19138	6.51598	9.59053	1.18555	5.17397	9.8998	1.18555	1.18555	1.18555	7.18304	1.18555	6.41157	6.77157	8.01432	7.66711	6.43462	4.92272	1.18555	6.12848	1.18555
F1604573	1.18555	6.14827	1.18555	1.18555	4.63847	10.6505	10.8364	1.18555	1.18555	5.07245	1.18555	4.0555	7.18695	1.18555	7.07896	4.36315	1.18555	1.18555	1.18555	1.18555	8.0464	9.09355	1.18555	9.83884	8.79178	1.18555	4.50117	1.18555	1.18555	1.18555
F1604575	1.18555	11.4874	11.9856	1.18555	9.8252	11.3158	11.5263	6.52096	1.18555	1.18555	10.7073	4.6485	6.90945	7.2658	9.00192	5.1626	1.18555	1.18555	1.18555	1.18555	1.18555	1.18555	1.18555	9.20323	5.10437	6.36345	6.48068	1.18555	1.18555	8.19888
F1604582-2	12.8681	9.45291	13.0631	1.18555	9.64489	4.69867	8.88361	10.7443	1.18555	9.1222	5.9062	8.63548	7.02347	8.30752	8.8428	1.18555	7.83987	1.18555	5.19232	1.18555	1.18555	4.7775	7.17574	8.70011	5.09097	6.54812	6.73948	5.85007	6.06147	5.52672
F1604586	1.18555	10.3528	1.18555	1.18555	11.0303	1.18555	9.82714	6.13442	1.18555	9.39036	7.05913	4.82917	9.54808	8.31473	5.98173	7.1561	9.63885	1.18555	8.87451	8.40004	1.18555	1.18555	5.15569	1.18555	5.45856	7.28408	4.96545	8.27037	6.55776	5.86915
F1604590-2	4.56782	10.2998	3.33184	10.2856	9.71723	7.1294	4.86464	1.18555	8.58374	8.59168	9.20403	6.966	7.15734	7.61405	6.26684	5.94954	10.2656	8.38055	7.13877	8.97183	8.31385	10.0394	6.56566	1.18555	5.84794	5.40554	5.7378	7.56053	7.11049	6.07384
F1604592-2	1.18555	11.0077	1.18555	9.07443	11.1864	5.82126	10.3858	1.18555	1.18555	10.8154	10.3734	1.18555	6.16654	10.1704	1.18555	7.3382	1.18555	4.80929	11.1836	1.18555	1.18555	1.18555	1.18555	7.21824	7.04018	1.18555	1.18555	1.18555	1.18555	7.567
F1604599	5.55017	8.01221	9.02498	4.85423	8.29447	4.6061	7.20776	1.18555	10.313	10.7253	10.5964	9.65999	8.25365	8.59073	8.68857	1.18555	10.7984	10.6378	1.18555	8.39805	1.18555	8.6141	8.01933	7.40773	5.41871	6.5294	7.37717	9.25139	7.2527	6.49904
F1604600	1.18555	11.6144	1.18555	9.35375	11.5929	8.77721	11.4421	1.18555	5.85275	8.7944	10.7403	7.47007	8.67917	9.60087	7.76247	1.18555	10.5875	5.37324	6.18115	7.39831	7.89217	8.0967	5.06603	9.47772	10.0325	4.94974	6.34929	6.88481	8.1355	6.15858
F1604601	1.18555	11.8372	1.18555	11.2433	10.4676	5.0723	8.15822	1.18555	7.78897	7.35997	1.18555	8.61177	9.89164	10.5668	8.31943	8.65129	8.7489	7.96485	9.12206	9.85985	7.40332	9.70556	7.98027	5.02332	9.22359	5.41731	7.57423	1.18555	6.86464	1.18555
F1604606	12.0619	9.59621	1.18555	10.5749	10.6423	5.03518	7.92083	6.46246	8.83574	6.10864	6.05836	8.26506	6.66722	6.99522	6.83455	7.15469	9.07849	6.47004	6.89194	1.18555	6.69971	5.05848	7.01609	1.18555	6.25788	6.81094	5.44241	1.18555	5.85967	7.32957
F1604607	12.9571	9.6565	12.2652	9.07617	11.5336	7.53257	7.49367	7.39654	9.88583	7.60045	1.18555	5.92558	8.34231	9.42011	9.18468	5.85436	1.18555	9.42976	8.8753	6.43731	7.7695	5.07271	5.80463	1.18555	5.55423	7.97818	6.01491	6.33917	7.71495	1.18555
F1604609	13.0886	8.33692	10.6843	6.76005	5.58991	7.87294	4.92534	11.9662	1.18555	1.18555	5.15897	10.175	8.32901	5.35001	10.2798	1.18555	4.72765	5.70624	7.61172	1.18555	1.18555	6.49015	7.67644	5.68378	1.18555	5.46224	8.49114	6.74977	6.45246	8.01664
F1604619	1.18555	12.2772	11.5825	10.6529	7.70324	4.64798	9.94781	7.42783	7.52224	6.94471	10.8668	4.77485	10.0758	1.18555	5.90233	1.18555	1.18555	4.68158	5.68057	8.21567	1.18555	6.78463	5.81347	9.5457	7.79321	8.40611	5.05036	1.18555	1.18555	1.18555
F1604620	8.70122	11.0004	12.8325	8.51023	1.18555	6.475	12.788	8.27527	6.60113	1.18555	7.79547	7.57968	6.65191	6.45602	5.17865	1.18555	8.90125	1.18555	5.53047	5.49159	8.2442	1.18555	5.17865	11.429	6.49373	7.75439	5.89599	8.25669	6.51222	6.41724
F1604622	1.18555	11.2149	1.18555	1.18555	10.9391	8.96325	6.72934	1.18555	8.27567	1.18555	1.18555	8.52988	10.1563	5.69814	1.18555	9.19638	1.18555	1.18555	4.85323	5.83958	1.18555	5.37526	1.18555	9.83598	9.16813	1.18555	5.8507	1.18555	6.37458	1.18555
F1604633	13.067	10.9846	12.9955	6.00644	9.14311	10.6356	9.4402	9.86584	6.77824	6.20418	1.18555	12.5227	9.41658	10.6188	12.0778	1.18555	1.18555	6.58296	1.18555	7.76992	12.357	7.06743	6.49291	8.42703	5.07017	1.18555	6.54763	6.35615	6.52963	1.18555
F1604636	1.18555	9.72554	9.6143	8.96191	9.68207	6.2751	1.18555	10.0325	10.3183	9.60102	6.77398	8.48732	8.55248	7.48491	8.93272	6.40711	5.12487	6.57296	8.55687	7.91603	7.19383	8.21888	6.28431	1.18555	5.40618	5.07811	7.20846	5.97616	6.53522	5.02904
F1604637	4.78377	11.7969	1.18555	1.18555	11.6828	9.45226	10.3708	9.69126	7.72949	1.18555	9.99516	7.44621	10.4991	9.03223	6.05962	10.1753	1.18555	1.18555	1.18555	1.18555	8.64521	1.18555	5.19574	1.18555	6.25771	7.37176	6.59556	5.33799	1.18555	1.18555
F1604642	1.18555	11.7402	1.18555	9.95298	8.67782	1.18555	5.81425	10.3609	6.39184	6.51777	9.1956	7.9562	8.2679	8.76257	7.7182	10.0162	1.18555	8.51121	7.40115	7.67936	6.47963	7.44259	7.69712	1.18555	8.03955	6.82742	5.72217	1.18555	1.18555	6.50264
F1604646	12.0061	7.69919	12.4687	10.8135	10.8056	4.18756	5.92647	11.3297	8.27351	7.01921	5.19747	7.24978	8.12833	9.54127	9.50535	4.74347	1.18555	8.66655	9.28191	7.00673	6.27202	7.03159	6.61423	1.18555	1.18555	4.78201	7.25514	6.29286	6.79138	5.73634
F1604649	1.18555	11.2671	1.18555	1.18555	11.4763	4.23474	11.5476	10.7636	1.18555	5.44775	11.1712	5.13094	9.57646	8.22175	9.95459	5.51995	10.7068	1.18555	6.36064	6.75534	7.57461	10.147	5.75989	5.65332	5.83107	6.79692	6.1052	8.75077	6.60734	1.18555
F1604653	4.88072	11.1131	11.5976	11.4648	1.18555	9.23393	9.5639	11.8336	11.4397	8.13514	8.64573	9.55363	8.23389	9.58424	9.33591	5.84609	9.72134	6.65026	7.34492	8.14148	8.48659	8.08355	6.98741	6.60199	6.74215	5.21303	6.66599	7.61318	7.47969	7.268
F1604654	1.18555	10.479	12.14	1.18555	8.21226	11.9645	10.4659	1.18555	1.18555	1.18555	8.94726	6.19896	7.6609	1.18555	5.74039	5.6975	1.18555	1.18555	1.18555	1.18555	1.18555	1.18555	1.18555	7.86798	4.97316	6.19298	4.90543	1.18555	1.18555	1.18555

## Sheet: Figure1MaleGynoid
	TACGGAAGGTCCGGGCGTTATCCGGATTTATTGGGTTTAAAGGGAGCGTAGGCCGGAGATTAAGCGTGTTGTGAAATGTAGACGCTCAACGTCTGCACTGCAGCGCGAACTGGTTTCCTTGAGTACGCACAAAGTGGGCGGAATTCGTGGTGTAGCGGTGAAATGCTTAGATATCACGAAGAACTCCGATTGCGAAGGCAGCTCACTGGAGCGCAACTGACGCTGAAGCTCGAAAGTGCGGGTATCGAACAGG	TACGGAGGATCCGAGCGTTATCCGGATTTATTGGGTTTAAAGGGAGCGTAGATGGATGTTTAAGTCAGTTGTGAAAGTTTGCGGCTCAACCGTAAAATTGCAGTTGATACTGGATATCTTGAGTGCAGTTGAGGCAGGCGGAATTCGTGGTGTAGCGGTGAAATGCTTAGATATCACGAAGAACTCCGATTGCGAAGGCAGCCTGCTAAGCTGCAACTGACATTGAGGCTCGAAAGTGTGGGTATCAAACAGG	TACGTAGGCGGCAAGCGTTGTCCGGAATTATTGGGCGTAAAGGGAGCGCAGGCGGGAAACTAAGCGGATCTTAAAAGTGCGGGGCTCAACCCCGTGATGGGGTCCGAACTGGTTTTCTTGAGTGCAGGAGAGGAAAGCGGAATTCCCAGTGTAGCGGTGAAATGCGTAGATATTGGGAAGAACACCAGTGGCGAAGGCGGCTTTCTGGACTGTAACTGACGCTGAGGCTCGAAAGCTAGGGTAGCGAACGGG	AACGTAGGTCACAAGCGTTGTCCGGAATTACTGGGTGTAAAGGGAGCGCAGGCGGGAAGACAAGTTGGAAGTGAAATCCATGGGCTCAACCCATGAACTGCTTTCAAAACTGTTTTTCTTGAGTAGTGCAGAGGTAGGCGGAATTCCCGGTGTAGCGGTGGAATGCGTAGATATCGGGAGGAACACCAGTGGCGAAGGCGGCCTACTGGGCACCAACTGACGCTGAGGCTCGAAAGTGTGGGTAGCAAACAGG	TACGTAGGTGGCGAGCGTTGTCCGGAATTATTGGGCGTAAAGAGCATGTAGGCGGCTTAATAAGTCGAGCGTGAAAATGCGGGGCTCAACCCCGTATGGCGCTGGAAACTGTTAGGCTTGAGTGCAGGAGAGGAAAGGGGAATTCCCAGTGTAGCGGTGAAATGCGTAGATATTGGGAGGAACACCAGTGGCGAAGGCGCCTTTCTGGACTGTGTCTGACGCTGAGATGCGAAAGCCAGGGTAGCGAACGGG	TACGGAGGGTGCAAGCGTTAATCGGAATTACTGGGCGTAAAGCGCACGCAGGCGGTTTGTTAAGTCAGATGTGAAATCCCCGGGCTCAACCTGGGAACTGCATCTGATACTGGCAAGCTTGAGTCTCGTAGAGGGGGGTAGAATTCCAGGTGTAGCGGTGAAATGCGTAGAGATCTGGAGGAATACCGGTGGCGAAGGCGGCCCCCTGGACGAAGACTGACGCTCAGGTGCGAAAGCGTGGGGAGCAAACAGG	TACGTAGGGGGCAAGCGTTATCCGGATTTACTGGGTGTAAAGGGAGCGTAGACGGCATGGCAAGCCAGATGTGAAAGCCCGGGGCTCAACCCCGGGACTGCATTTGGAACTGTCAGGCTAGAGTGTCGGAGAGGAAAGCGGAATTCCTAGTGTAGCGGTGAAATGCGTAGATATTAGGAGGAACACCAGTGGCGAAGGCGGCTTTCTGGACGATGACTGACGTTGAGGCTCGAAAGCGTGGGGAGCAAACAGG	TACGTAGGGGGCGAGCGTTATCCGGATTCATTGGGCGTAAAGCGCGCGTAGGCGGCCCGGCAGGCCGGGGGTCGAAGCGGGGGGCTCAACCCCCCGAAGCCCCCGGAACCTCCGCGGCTTGGGTCCGGTAGGGGAGGGTGGAACACCCGGTGTAGCGGTGGAATGCGCAGATATCGGGTGGAACACCGGTGGCGAAGGCGGCCCTCTGGGCCGAGACCGACGCTGAGGCGCGAAAGCTGGGGGAGCGAACAGG	AACGTAGGTCACAAGCGTTGTCCGGAATTACTGGGTGTAAAGGGAGCGCAGGCGGGAAGACAAGTTGGAAGTGAAATCTATGGGCTCAACCCATAAACTGCTTTCAAAACTGTTTTTCTTGAGTAGTGCAGAGGTAGGCGGAATTCCCGGTGTAGCGGTGGAATGCGTAGATATCGGGAGGAACACCAGTGGCGAAGGCGGCCTACTGGGCACCAACTGACGCTGAGGCTCGAAAGTGTGGGTAGCAAACAGG	AACGTAGGTCACAAGCGTTGTCCGGAATTACTGGGTGTAAAGGGAGCGCAGGCGGGAGAACAAGTTGGAAGTGAAATCCATGGGCTCAACCCATGAACTGCTTTCAAAACTGTTTTTCTTGAGTAGTGCAGAGGTAGGCGGAATTCCCGGTGTAGCGGTGGAATGCGTAGATATCGGGAGGAACACCAGTGGCGAAGGCGGCCTACTGGGCACCAACTGACGCTGAGGCTCGAAAGTGTGGGTAGCAAACAGG	TACGGAGGATCCGAGCGTTATCCGGATTTATTGGGTTTAAAGGGAGCGTAGGCGGGTTGTTAAGTCAGTTGTGAAAGTTTGCGGCTCAACCGTAAAATTGCAGTTGATACTGGCGACCTTGAGTGCAACAGAGGTAGGCGGAATTCGTGGTGTAGCGGTGAAATGCTTAGATATCACGAAGAACTCCGATTGCGAAGGCAGCTTACTGGATTGTAACTGACGCTGATGCTCGAAAGTGTGGGTATCAAACAGG	TACGTAGGTCCCGAGCGTTGTCCGGATTTATTGGGCGTAAAGCGAGCGCAGGCGGTTTGATAAGTCTGAAGTTAAAGGCTGTGGCTCAACCATAGTTCGCTTTGGAAACTGTCAAACTTGAGTGCAGAAGGGGAGAGTGGAATTCCATGTGTAGCGGTGAAATGCGTAGATATATGGAGGAACACCGGTGGCGAAAGCGGCTCTCTGGTCTGTAACTGACGCTGAGGCTCGAAAGCGTGGGGAGCGAACAGG	TACGTAGGGGGCAAGCGTTATCCGGATTTACTGGGTGTAAAGGGAGCGTAGACGGTGTGGCAAGTCTGATGTGAAAGGCATGGGCTCAACCTGTGGACTGCATTGGAAACTGTCATACTTGAGTGCCGGAGGGGTAAGCGGAATTCCTAGTGTAGCGGTGAAATGCGTAGATATTAGGAGGAACACCAGTGGCGAAGGCGGCTTACTGGACGGTAACTGACGTTGAGGCTCGAAAGCGTGGGGAGCAAACAGG	TACGTAGGGGGCAAGCGTTATCCGGATTTACTGGGTGTAAAGGGAGCGTAGACGGCACGGCAAGCCAGATGTGAAAGCCCGGGGCTCAACCCCGGGACTGCATTTGGAACTGCTGAGCTAGAGTGTCGGAGAGGCAAGTGGAATTCCTAGTGTAGCGGTGAAATGCGTAGATATTAGGAGGAACACCAGTGGCGAAGGCGGCTTGCTGGACGATGACTGACGTTGAGGCTCGAAAGCGTGGGGAGCAAACAGG	TACGTAGGGGGCTAGCGTTATCCGGAATTACTGGGCGTAAAGGGTGCGTAGGTGGTTTCTTAAGTCAGAGGTGAAAGGCTACGGCTCAACCGTAGTAAGCCTTTGAAACTGGGAAACTTGAGTGCAGGAGAGGAGAGTGGAATTCCTAGTGTAGCGGTGAAATGCGTAGATATTAGGAGGAACACCAGTTGCGAAGGCGGCTCTCTGGACTGTAACTGACACTGAGGCACGAAAGCGTGGGGAGCAAACAGG	TACGGAGGATCCGAGCGTTATCCGGATTTATTGGGTTTAAAGGGAGCGTAGGCGGACGCTTAAGTCAGTTGTGAAAGTTTGCGGCTCAACCGTAAAATTGCAGTTGATACTGGGTGTCTTGAGTACAGTAGAGGCAGGCGGAATTCGTGGTGTAGCGGTGAAATGCTTAGATATCACGAAGAACTCCGATTGCGAAGGCAGCTTGCTGGACTGTAACTGACGCTGATGCTCGAAAGTGTGGGTATCAAACAGG	TACGGAGGATCCGAGCGTTATCCGGATTTATTGGGTTTAAAGGGAGCGTAGATGGGTTGTTAAGTCAGTTGTGAAAGTTTGCGGCTCAACCGTAAAATTGCAATTGATACTGGCAGTCTTGAGTACAGTTGAGGTAGGCGGAATTCGTGGTGTAGCGGTGAAATGCTTAGATATCACGAAGAACTCCGATTGCGAAGGCAGCTTACTAACCTGTAACTGACATTGATGCTCGAAAGTGTGGGTATCAAACAGG	TACGTAGGGGGCAAGCGTTATCCGGATTTACTGGGTGTAAAGGGAGCGTAGACGGACTGGCAAGTCTGATGTGAAAGGCGGGGGCTCAACCCCTGGACTGCATTGGAAACTGTTAGTCTTGAGTGCCGGAGAGGTAAGCGGAATTCCTAGTGTAGCGGTGAAATGCGTAGATATTAGGAGGAACACCAGTGGCGAAGGCGGCTTACTGGACGGTAACTGACGTTGAGGCTCGAAAGCGTGGGGAGCAAACAGG	TACGTAGGGGGCAAGCGTTATCCGGATTTACTGGGTGTAAAGGGAGCGTAGACGGATGGACAAGTCTGATGTGAAAGGCTGGGGCTCAACCCCGGGACTGCATTGGAAACTGCCCGTCTTGAGTGCCGGAGAGGTAAGCGGAATTCCTAGTGTAGCGGTGAAATGCGTAGATATTAGGAGGAACACCAGTGGCGAAGGCGGCTTACTGGACGGTAACTGACGTTGAGGCTCGAAAGCGTGGGGAGCAAACAGG	TACGTAGGGGGCAAGCGTTATCCGGATTTACTGGGTGTAAAGGGAGCGTAGACGGCAAGGCAAGTCTGATGTGAAAACCCAGGGCTTAACCCTGGGACTGCATTGGAAACTGTCTGGCTCGAGTGCCGGAGAGGTAAGCGGAATTCCTAGTGTAGCGGTGAAATGCGTAGATATTAGGAAGAACACCAGTGGCGAAGGCGGCTTACTGGACGGTAACTGACGTTGAGGCTCGAAAGCGTGGGGAGCAAACAGG	TACGTATGGTGCAAGCGTTATCCGGATTTACTGGGTGTAAAGGGAGCGTAGACGGAGTGGCAAGTCTGATGTGAAAACCCGGGGCTCAACCCCGGGACTGCATTGGAAACTGTCAATCTAGAGTACCGGAGAGGTAAGCGGAATTCCTAGTGTAGCGGTGAAATGCGTAGATATTAGGAGGAACACCAGTGGCGAAGGCGGCTTACTGGACGGTAACTGACGTTGAGGCTCGAAAGCGTGGGGAGCAAACAGG	TACGTATGGAGCAAGCGTTATCCGGATTTACTGGGTGTAAAGGGAGTGTAGGTGGCCAGGCAAGTCAGAAGTGAAAGCCCGGGGCTCAACCCCGGGACTGCTTTTGAAACTGCAGGGCTAGAGTGCAGGAGGGGCAAGTGGAATTCCTAGTGTAGCGGTGAAATGCGTAGATATTAGGAGGAACACCAGTGGCGAAGGCGGCTTGCTGGACTGTAACTGACACTGAGGCTCGAAAGCGTGGGGAGCAAACAGG	TACGTAGGGGGCAAGCGTTATCCGGATTTACTGGGTGTAAAGGGAGCGTAGACGGCGCAGCAAGTCTGATGTGAAAGGCAGGGGCTTAACCCCTGGACTGCATTGGAAACTGCTGTGCTTGAGTGCCGGAGGGGTAAGCGGAATTCCTAGTGTAGCGGTGAAATGCGTAGATATTAGGAGGAACACCAGTGGCGAAGGCGGCTTACTGGACGGTAACTGACGTTGAGGCTCGAAAGCGTGGGGAGCAAACAGG	TACGTATGGTGCAAGCGTTATCCGGATTTACTGGGTGTAAAGGGAGCGTAGACGGTTGTGTAAGTCTGATGTGAAAGCCCGGGGCTCAACCCCGGGACTGCATTGGAAACTATGTAACTAGAGTGTCGGAGAGGTAAGCGGAATTCCTAGTGTAGCGGTGAAATGCGTAGATATTAGGAGGAACACCAGTGGCGAAGGCGGCTTACTGGACGATCACTGACGTTGAGGCTCGAAAGCGTGGGGAGCAAACAGG	TACGGAGGATCCGAGCGTTATCCGGATTTATTGGGTTTAAAGGGAGCGTAGGTGGATTGTTAAGTCAGTTGTGAAAGTTTGCGGCTCAACCGTAAAATTGCAGTTGAAACTGGCAGTCTTGAGTACAGTAGAGGTGGGCGGAATTCGTGGTGTAGCGGTGAAATGCTTAGATATCACGAAGAACTCCGATTGCGAAGGCAGCTCACTAGACTGCAACTGACACTGATGCTCGAAAGTGTGGGTATCAAACAGG	TACGGAGGATCCGAGCGTTATCCGGATTTATTGGGTTTAAAGGGAGCGTAGGCGGATTGTTAAGTCAGTTGTGAAAGTTTGCGGCTCAACCGTAAAATTGCAGTTGATACTGGCAGTCTTGAGTGCAGTAGAGGTGGGCGGAATTCGTGGTGTAGCGGTGAAATGCTTAGATATCACGAAGAACTCCGATTGCGAAGGCAGCTCACTGGAGTGTAACTGACGCTGATGCTCGAAAGTGTGGGTATCAAACAGG	TACGTAGGTCCCGAGCGTTATCCGGATTTATTGGGCGTAAAGCGAGCGCAGGCGGTTAGATAAGTCTGAAGTTAAAGGCTGTGGCTTAACCATAGTACGCTTTGGAAACTGTTTAACTTGAGTGCAGAAGGGGAGAGTGGAATTCCATGTGTAGCGGTGAAATGCGTAGATATATGGAGGAACACCGGTGGCGAAAGCGGCTCTCTGGTCTGTAACTGACGCTGAGGCTCGAAAGCGTGGGGAGCAAACAGG	TACGTAGGTGGCGAGCGTTATCCGGAATTATTGGGCGTAAAGAGGGAGCAGGCGGCACTAAGGGTCTGTGGTGAAAGATCGAAGCTTAACTTCGGTAAGCCATGGAAACCGTAGAGCTAGAGTGTGTGAGAGGATCGTGGAATTCCATGTGTAGCGGTGAAATGCGTAGATATATGGAGGAACACCAGTGGCGAAGGCGACGATCTGGCGCATAACTGACGCTCAGTCCCGAAAGCGTGGGGAGCAAATAGG	TACGTAGGGGGCAAGCGTTATCCGGATTTACTGGGTGTAAAGGGAGCGTAGACGGCTGTGCAAGTCTGAAGTGAAAGGCATGGGCTCAACCTGTGGACTGCTTTGGAAACTGTGCAGCTAGAGTGTCGGAGAGGTAAGTGGAATTCCTAGTGTAGCGGTGAAATGCGTAGATATTAGGAGGAACACCAGTGGCGAAGGCGGCTTACTGGACGATGACTGACGTTGAGGCTCGAAAGCGTGGGGAGCAAACAGG	TACGGAGGATGCGAGCGTTATCCGGATTTATTGGGTTTAAAGGGTGCGTAGGTGGTGATTTAAGTCAGCGGTGAAAGTTTGTGGCTCAACCATAAAATTGCCGTTGAAACTGGGTTACTTGAGTGTGTTTGAGGTAGGCGGAATGCGTGGTGTAGCGGTGAAATGCATAGATATCACGCAGAACTCCGATTGCGAAGGCAGCTTACTAAACCATAACTGACACTGAAGCACGAAAGCGTGGGGATCAAACAGG
F1604426	1.17959	7.49205	1.17959	9.72708	7.47008	8.28502	1.17959	1.17959	5.51656	1.17959	1.17959	5.92688	10.6752	8.94147	7.07237	5.98942	5.60134	7.82833	8.78703	5.86121	10.5872	1.17959	9.17958	1.17959	5.79205	1.17959	5.2212	6.33682	7.56679	5.03865
F1604429	12.5761	10.5452	9.36892	9.01752	1.17959	11.8803	7.06159	7.46263	9.4893	7.67203	7.11753	6.38615	6.74556	8.0118	1.17959	1.17959	9.37587	1.17959	5.68353	8.70792	9.23033	9.01752	6.63564	1.17959	1.17959	7.4175	1.17959	6.81443	7.00352	5.89718
F1604430	12.6246	7.97229	6.97198	8.83383	9.77572	11.9447	6.73168	7.47395	9.80122	8.91232	6.33159	1.17959	6.76042	7.81645	6.02953	5.26045	7.38132	7.26296	9.37223	1.17959	8.52378	7.38132	6.21036	5.76184	5.92893	6.61057	5.16848	6.12301	7.30336	7.17902
F1604431	4.77952	9.9758	1.17959	1.17959	4.41812	10.653	8.77739	1.17959	7.27498	10.5721	7.5941	6.07583	6.96227	1.17959	5.03103	5.22967	9.27281	7.5941	10.2046	5.67902	1.17959	1.17959	1.17959	7.64921	1.17959	4.9548	7.95694	7.68146	1.17959	5.22967
F1604434	1.17959	1.17959	1.17959	1.17959	8.68718	6.90975	7.37511	6.58658	1.17959	9.27241	10.8591	7.54181	7.97279	1.17959	4.99587	6.56373	1.17959	1.17959	1.17959	6.39236	7.42816	1.17959	4.99587	7.93415	8.48162	1.17959	1.17959	6.65298	5.96697	1.17959
F1604435	1.17959	12.0336	1.17959	6.37843	7.33838	11.0641	10.265	1.17959	6.5223	7.27368	8.66488	6.07357	6.94486	9.47429	5.86817	1.17959	11.0129	1.17959	6.07357	8.83696	10.5783	7.15386	1.17959	1.17959	7.51876	1.17959	6.46653	1.17959	6.77213	1.17959
F1604436	1.17959	11.4689	1.17959	1.17959	1.17959	8.5944	10.8553	9.06362	1.17959	5.48308	11.1116	6.03391	6.84721	6.69486	7.34697	5.44649	1.17959	1.17959	1.17959	1.17959	1.17959	1.17959	6.03391	7.55315	6.50772	7.16573	5.20044	7.6989	1.17959	1.17959
F1604437	12.0331	8.41179	1.17959	9.03591	1.17959	4.5453	1.17959	1.17959	9.83816	6.40345	5.90194	1.17959	8.77262	8.00814	7.6751	4.9535	8.67409	7.04893	7.72672	7.42177	7.01024	7.99363	6.42325	1.17959	1.17959	5.23371	5.28184	7.34947	5.81183	6.51821
F1604439	1.17959	7.91186	1.17959	8.87409	1.17959	1.17959	6.51611	10.1199	1.17959	1.17959	7.38016	7.0039	8.57824	1.17959	7.98281	1.17959	1.17959	4.90537	1.17959	7.63822	9.12298	7.37195	1.17959	4.72517	5.85525	1.17959	5.85525	6.61434	1.17959	5.85525
F1604441	12.2765	9.61834	8.07457	8.38556	5.85262	4.88838	5.98057	8.96446	7.82503	6.35061	5.55183	4.80669	7.51281	1.17959	5.37051	5.78362	9.51918	7.03316	7.1834	7.88651	1.17959	5.98057	6.27944	1.17959	5.41835	6.76688	4.96315	6.50355	6.86644	7.08949
F1604442	11.8029	12.0093	1.17959	9.20206	10.4454	7.57359	10.6428	9.18396	1.17959	7.59755	9.45031	1.17959	7.67891	9.33545	1.17959	6.28993	1.17959	6.31789	8.73862	7.58561	1.17959	6.2322	5.39652	9.53185	5.5035	9.95861	4.99993	7.62118	7.44852	8.6386
F1604446	1.17959	10.9671	12.5033	1.17959	5.5167	10.0332	10.8483	8.17822	1.17959	4.96958	9.04828	7.41411	6.87708	1.17959	5.89461	1.17959	8.53507	1.17959	1.17959	1.17959	1.17959	6.4281	1.17959	6.84459	6.3833	7.29579	6.51356	5.42592	1.17959	5.7562
F1604448	8.19129	9.27161	1.17959	8.57237	1.17959	6.72212	1.17959	7.48446	10.4253	6.84742	5.36494	3.97573	7.11367	8.31651	4.92643	6.64529	1.17959	6.49991	6.1246	8.59646	8.63777	6.00389	7.62743	1.17959	7.15619	7.3534	1.17959	4.65021	5.79912	6.58482
F1604454	3.66447	5.51488	1.17959	1.17959	6.39	8.19705	5.93639	1.17959	7.7444	8.16809	1.17959	8.77547	1.17959	6.96425	10.4377	1.17959	1.17959	5.20999	1.17959	1.17959	1.17959	1.17959	1.17959	7.02641	1.17959	1.17959	6.37878	1.17959	1.17959	1.17959
F1604456	1.17959	12.0322	1.17959	6.18157	9.89321	1.17959	11.5835	8.80728	8.10021	8.7438	6.3365	1.17959	8.25575	8.34929	1.17959	4.76485	1.17959	5.92918	8.9725	5.71368	1.17959	1.17959	1.17959	7.75162	7.28523	7.90803	5.75971	1.17959	5.45569	5.84719
F1604457	1.17959	10.3116	5.11921	1.17959	10.1608	9.35763	11.2461	1.17959	1.17959	8.14597	11.4032	6.16714	6.82959	7.37146	7.14056	8.32896	1.17959	1.17959	4.75556	6.40652	1.17959	1.17959	1.17959	8.76143	9.39576	6.65693	1.17959	6.51213	1.17959	8.4407
F1604468	1.17959	11.1332	1.17959	9.63326	8.91941	7.59623	9.88127	6.5928	6.28706	1.17959	8.57517	8.61261	6.97593	1.17959	9.61142	1.17959	1.17959	1.17959	1.17959	7.16089	1.17959	10.1944	5.5409	1.17959	1.17959	6.78103	8.84811	1.17959	7.79565	7.07119
F1604469	1.17959	10.7733	10.0756	9.06275	10.0997	6.10338	9.91856	6.44401	1.17959	1.17959	6.83598	5.85534	8.18883	9.1439	7.78179	7.97341	1.17959	6.60956	8.86435	7.065	6.98101	1.17959	1.17959	9.97993	7.74953	6.91027	6.98101	8.79609	8.35737	6.28438
F1604470	12.5846	8.36188	1.17959	5.35042	1.17959	8.63935	6.15473	1.17959	10.1389	8.38499	5.46268	7.50479	7.50479	8.24127	7.47915	1.17959	7.24392	8.04728	8.5382	8.07505	8.36188	5.75035	6.02162	1.17959	5.35042	5.70658	1.17959	1.17959	7.66277	8.18189
F1604478	5.54933	7.94857	1.17959	10.9663	5.60713	8.4496	7.32662	1.17959	11.4889	6.6493	7.96017	10.2066	9.69155	9.34009	7.27589	1.17959	8.09359	7.2057	10.4575	7.16943	9.0192	7.18767	6.11637	1.17959	5.81586	5.21212	6.6493	6.95327	7.54501	1.17959
F1604480	1.17959	9.93729	1.17959	9.59601	7.10976	5.65741	6.16082	7.63367	9.42703	8.65464	8.30178	6.05185	9.02213	7.22616	6.99847	8.85146	9.22508	8.17717	7.02706	8.82755	6.74741	8.72299	7.14952	1.17959	6.28563	6.48492	6.26158	6.9245	6.58436	6.99847
F1604481	1.17959	10.7926	1.17959	6.21128	10.4634	11.8204	10.3878	3.96232	1.17959	7.54721	10.9249	4.82819	1.17959	5.31156	1.17959	1.17959	1.17959	1.17959	1.17959	1.17959	1.17959	1.17959	1.17959	1.17959	6.6709	8.33428	4.70476	1.17959	1.17959	7.49602
F1604482	1.17959	9.23401	11.3648	8.45734	7.16987	6.09523	6.13159	10.2927	8.40772	7.58171	1.17959	7.25425	7.78601	7.30285	6.20145	8.95698	9.5864	8.32154	9.42067	8.36519	7.44065	5.08848	5.93894	1.17959	7.74947	1.17959	5.24233	7.28681	7.06232	1.17959
F1604485	1.17959	10.8892	1.17959	11.9466	8.44381	1.17959	5.78339	1.17959	1.17959	1.17959	7.08225	4.94486	8.00906	1.17959	6.56398	8.53459	8.06254	5.04851	1.17959	6.97437	9.22189	1.17959	6.83371	6.02525	7.25005	6.11077	1.17959	1.17959	1.17959	5.64337
F1604488	13.2444	1.17959	5.04303	11.1923	1.17959	9.91389	1.17959	8.36258	10.6619	9.15969	1.17959	7.02634	7.99064	7.39368	5.73002	6.66361	7.85588	5.84273	5.31808	6.13228	6.40585	7.3753	6.60347	1.17959	5.78758	6.13228	5.04303	6.04265	5.60675	5.04303
F1604489	13.2249	7.99511	12.269	6.9757	10.8626	1.17959	7.96273	8.75651	6.05726	6.36109	6.78744	5.8746	7.51889	8.0269	5.58315	6.44891	1.17959	7.31798	8.68395	7.24527	1.17959	7.41023	7.51889	6.05726	1.17959	1.17959	1.17959	6.31497	1.17959	5.20542
F1604491	1.17959	11.7022	1.17959	5.24534	7.20043	6.30397	6.73564	9.87533	9.99497	8.17444	4.45125	9.39095	9.62124	8.30042	7.84476	6.78138	7.07625	10.5827	9.25464	7.69204	1.17959	1.17959	7.53872	1.17959	7.01983	1.17959	7.38574	1.17959	6.61445	6.83661
F1604492	11.9056	8.73052	1.17959	9.91821	7.2768	5.25188	5.50762	9.61449	10.525	10.4927	1.17959	8.49705	7.85327	1.17959	9.63149	7.99229	1.17959	8.4935	7.26956	6.0301	6.26641	1.17959	5.558	5.04283	4.91892	8.23675	4.82563	5.45519	1.17959	5.63008
F1604493	1.17959	1.17959	1.17959	1.17959	1.17959	8.44669	11.5699	1.17959	1.17959	1.17959	1.17959	6.98804	1.17959	1.17959	7.24699	1.17959	1.17959	1.17959	1.17959	1.17959	1.17959	1.17959	1.17959	10.1536	1.17959	1.17959	1.17959	1.17959	1.17959	1.17959
F1604494	1.17959	8.85362	1.17959	6.46512	8.94582	11.593	1.17959	8.62248	1.17959	7.09314	7.78769	1.17959	7.65586	6.28073	5.03307	7.38469	8.95108	7.59786	7.7394	4.81648	1.17959	1.17959	7.53786	5.90921	7.13261	7.61546	4.45167	1.17959	7.92506	5.30281
F1604495	1.17959	12.0745	1.17959	7.78641	10.2217	8.72027	10.2829	1.17959	6.02375	1.17959	1.17959	7.42908	9.28029	9.47454	6.40351	9.09996	1.17959	7.18178	8.42654	9.82289	1.17959	6.71723	6.15436	5.44695	6.97441	8.21434	6.52243	7.58857	7.69028	7.82842
F1604497	12.1122	9.6856	1.17959	8.42764	8.36532	5.41018	5.28959	6.68204	7.19941	7.47755	5.68467	5.96252	6.84913	7.69332	5.93724	7.18893	9.33696	6.19178	7.73192	5.55468	7.54684	8.50233	6.21268	1.17959	1.17959	1.17959	1.17959	5.98732	6.50953	6.10477
F1604498	1.17959	11.9253	1.17959	1.17959	9.37737	6.81285	11.1965	1.17959	1.17959	1.17959	12.1728	5.0162	7.85943	1.17959	9.12274	8.1448	1.17959	1.17959	1.17959	1.17959	1.17959	1.17959	1.17959	8.52699	8.46205	1.17959	5.60531	1.17959	7.25307	5.11504
F1604500	1.17959	7.04903	1.17959	12.9063	1.17959	7.42659	6.60814	1.17959	1.17959	9.05792	5.08719	5.08719	6.79278	11.3833	4.72686	1.17959	5.0362	10.395	1.17959	5.66123	1.17959	1.17959	7.62747	1.17959	1.17959	1.17959	5.59833	8.85868	10.4368	4.35278
F1604501	12.6472	9.53893	1.17959	9.24088	9.70559	7.21384	6.42656	9.7904	8.37199	7.62798	5.92412	6.39113	7.49507	8.12589	1.17959	4.87235	9.88583	8.00116	9.17656	6.89768	1.17959	6.09113	5.84548	1.17959	4.93369	7.52078	1.17959	1.17959	6.95918	6.79362
F1604503	1.17959	10.5631	11.9704	1.17959	1.17959	9.90909	10.9234	1.17959	1.17959	8.85289	1.17959	5.82615	6.58353	1.17959	1.17959	6.69896	9.41993	7.7499	1.17959	1.17959	1.17959	1.17959	1.17959	8.11969	8.25738	6.28251	5.01711	1.17959	1.17959	6.61328
F1604505	11.8875	9.32003	1.17959	10.1115	9.6397	8.79492	4.66444	6.38562	8.56181	10.1375	6.00024	1.17959	7.79548	7.99016	5.36196	1.17959	9.15473	7.23034	7.63548	7.15492	4.98819	7.31022	5.67065	1.17959	1.17959	6.00024	1.17959	4.59589	7.10257	6.67415
F1604508	1.17959	8.88645	11.565	10.7019	9.85725	5.0057	1.17959	1.17959	7.82123	6.80098	1.17959	1.17959	6.77705	1.17959	7.30956	9.29217	6.34301	6.29279	6.81279	7.35164	7.37638	6.05053	5.82842	1.17959	6.30974	4.95596	5.0057	5.64699	1.17959	7.0909
F1604513	1.17959	10.8211	11.6786	8.39738	6.72579	11.2905	8.68739	1.17959	1.17959	9.30599	8.57517	1.17959	6.32937	1.17959	11.6727	4.83862	1.17959	1.17959	5.74178	8.58317	1.17959	1.17959	5.08851	6.55558	4.77896	1.17959	5.48917	1.17959	1.17959	6.4546
F1604514	12.6188	1.17959	1.17959	10.2423	9.20145	10.9818	1.17959	9.04086	9.41086	9.64573	6.81553	7.91881	7.02498	7.09835	1.17959	1.17959	4.83524	1.17959	7.22231	6.9792	7.76186	6.34844	5.78721	1.17959	1.17959	6.08264	7.31253	5.71142	6.22209	1.17959
F1604515	1.17959	9.17273	7.04179	9.25442	7.26111	5.64302	6.5371	1.17959	10.8744	10.6521	7.74033	7.83522	8.05457	8.64008	5.64302	9.23383	7.36408	7.9304	8.55352	8.27059	7.2535	8.76328	7.98113	1.17959	5.80175	1.17959	5.64302	6.43465	7.14304	6.60929
F1604517	1.17959	11.985	1.17959	1.17959	7.58937	8.6898	11.0807	1.17959	1.17959	10.3831	7.77558	5.47425	7.55631	8.52784	10.4207	1.17959	1.17959	1.17959	1.17959	1.17959	1.17959	7.79753	1.17959	8.33187	5.76311	7.58117	6.47957	6.89933	6.39264	5.99969
F1604520	1.17959	10.9692	8.14517	11.3211	7.54877	8.13948	6.22878	6.16963	7.52465	9.51353	7.10352	5.06125	8.40274	9.05731	9.65632	6.82925	1.17959	7.71611	1.17959	7.48368	9.28193	8.79056	7.88212	1.17959	6.65611	7.36344	5.77298	7.02855	6.8907	6.65611
F1604521	1.17959	12.4019	12.3396	9.73613	7.57782	8.18422	10.1287	5.51988	1.17959	9.61225	1.17959	5.71362	8.85943	7.82718	5.88245	1.17959	6.19157	1.17959	1.17959	6.48364	10.0673	9.15388	5.94431	6.94583	6.28829	7.92757	6.28829	5.8175	1.17959	1.17959
F1604524	12.6352	8.33082	1.17959	9.1244	1.17959	1.17959	1.17959	7.97919	8.12996	7.37653	1.17959	1.17959	6.16209	7.43899	7.32265	4.90072	6.57812	5.89318	6.8695	5.97976	9.5342	7.06177	1.17959	1.17959	5.39	4.96853	4.44391	6.16209	6.8695	5.86299
F1604526	11.6936	10.0742	9.00034	10.4837	1.17959	5.95275	1.17959	8.4316	8.79103	10.3257	6.32851	5.39197	7.78992	7.73171	7.99393	5.42497	8.6674	7.37534	6.4686	8.13008	7.36723	8.5375	7.00468	4.56863	6.58223	7.39143	5.51908	6.37682	7.40737	7.82145
F1604528-2	12.2117	7.08142	9.80632	10.4945	1.17959	5.0149	5.0149	6.92426	10.0165	5.73368	6.37188	9.37242	6.79094	7.43087	1.17959	7.58154	4.95711	6.07914	5.67143	5.53731	6.33374	1.17959	5.50151	4.38033	6.58086	5.38761	9.15928	4.38033	6.40898	8.46701
F1604529	11.1485	10.3833	8.74154	1.17959	6.43144	13.1956	6.82478	1.17959	1.17959	1.17959	6.66934	7.50778	6.52546	1.17959	8.70257	6.06094	7.26831	1.17959	1.17959	1.17959	1.17959	1.17959	1.17959	8.71827	1.17959	1.17959	5.77615	1.17959	1.17959	6.49482
F1604532	1.17959	11.3384	1.17959	8.20729	9.81652	1.17959	10.3039	5.40521	5.73489	1.17959	1.17959	8.55085	7.6795	1.17959	6.16885	7.55761	1.17959	1.17959	8.84537	6.07962	1.17959	1.17959	1.17959	8.18709	7.20241	1.17959	5.28928	1.17959	6.77637	6.40573
F1604533	9.82372	8.30921	9.93068	11.5213	5.01254	9.34193	6.12022	9.08617	9.36429	6.44863	6.76371	5.78808	7.20663	9.63186	10.0754	5.65564	5.3418	6.62174	6.76371	5.44435	9.02883	7.40491	4.85387	6.9803	6.03952	6.75137	5.22965	5.8852	7.56016	6.49397
F1604534	1.17959	10.9008	12.0485	9.46458	10.8691	1.17959	6.60461	8.69271	1.17959	7.66062	7.57713	5.56139	8.79748	9.19773	7.04505	8.90867	10.6584	6.58674	5.48155	8.4657	8.82941	9.42534	6.56863	7.91329	6.58674	1.17959	1.17959	6.86378	7.29916	6.28674
F1604535	10.8617	5.45834	7.1615	9.94369	5.13193	5.07636	1.17959	8.68137	7.5785	5.41683	1.17959	1.17959	6.78693	7.79551	6.8611	1.17959	4.43191	7.95914	7.85176	6.30164	6.1659	1.17959	5.61209	1.17959	1.17959	1.17959	1.17959	5.28314	6.42503	6.1895
F1604537	1.17959	12.0085	1.17959	11.6531	1.17959	5.63103	7.72611	1.17959	6.28189	6.70872	1.17959	9.21306	8.2913	1.17959	9.47231	7.99853	1.17959	8.11812	1.17959	9.25514	1.17959	7.53849	8.28325	9.04215	9.13708	1.17959	7.71496	7.18903	1.17959	1.17959
F1604540	10.7851	7.27417	7.28905	9.16131	1.17959	6.68044	1.17959	7.92491	8.80107	6.58899	5.95486	6.24194	7.45795	8.88926	7.221	6.01025	5.37015	7.47129	5.48327	7.6238	8.68181	5.63615	6.73475	6.01025	1.17959	5.34017	5.45593	5.06688	6.66933	7.26668
F1604542	1.17959	8.98856	10.7875	9.68648	7.54311	4.53685	4.87666	8.37487	9.23619	8.43876	6.40862	7.87502	8.2267	7.75848	6.9545	1.17959	1.17959	1.17959	6.71273	7.823	9.20026	9.77055	6.72321	1.17959	1.17959	6.50942	9.09196	5.88883	1.17959	4.6043
F1604543	1.17959	11.5639	1.17959	1.17959	1.17959	9.86604	11.4199	1.17959	1.17959	4.1565	4.1565	6.47372	9.1101	1.17959	5.32075	1.17959	1.17959	1.17959	1.17959	1.17959	1.17959	1.17959	4.36049	10.01	1.17959	1.17959	7.35292	1.17959	1.17959	1.17959
F1604545	1.17959	12.0786	12.8256	9.06954	1.17959	9.49152	10.4643	8.76098	11.4442	7.85047	1.17959	7.80798	10.0233	6.92686	5.13985	5.53707	1.17959	6.85159	1.17959	9.2924	1.17959	1.17959	6.43654	8.92286	6.79918	7.73479	6.53632	8.67766	1.17959	7.44258
F1604546	13.2866	1.17959	1.17959	8.32974	6.42892	8.65397	7.14159	1.17959	1.17959	1.17959	1.17959	1.17959	8.34057	9.12716	7.28721	4.94663	1.17959	6.15415	1.17959	9.44636	9.22898	8.52426	6.717	6.49826	1.17959	1.17959	5.68926	1.17959	1.17959	6.15415
F1604547	1.17959	9.46257	8.81203	7.33004	8.42303	4.7903	1.17959	8.81203	9.65468	8.07369	9.93944	5.99041	7.50643	6.82306	6.02154	8.0287	8.73551	7.07556	8.16799	7.28607	6.95464	7.22775	7.05361	4.58514	6.61021	5.35392	4.95545	5.06203	6.47407	6.33531
F1604548	1.17959	10.5915	1.17959	11.1254	8.46363	12.2612	9.5365	10.254	1.17959	1.17959	8.61647	8.46363	9.10228	9.68482	6.97165	1.17959	11.1518	7.15487	7.93008	9.37583	1.17959	8.61647	5.59971	1.17959	1.17959	9.90515	6.64599	7.75727	7.70817	5.92696
F1604551	6.77289	1.17959	6.28062	9.96705	4.6756	4.08394	7.74582	11.6825	5.7412	8.84749	3.95121	10.654	8.35165	11.1092	8.92163	1.17959	1.17959	5.64517	9.54589	6.00837	9.79118	5.38092	6.29288	9.92868	1.17959	1.17959	8.05733	9.69834	9.71904	4.81529
F1604553	8.69212	8.03838	8.0253	1.17959	5.6544	9.76412	4.74388	10.0279	9.07182	9.95786	5.05145	10.0451	5.75183	5.16727	10.3997	5.61711	5.58843	5.8265	7.20449	4.39546	1.17959	4.91981	5.9422	6.70475	6.5906	7.99693	9.37468	6.34087	6.22071	6.60425
F1604554	1.17959	10.2745	7.54629	9.94369	6.20821	6.30833	7.52852	9.50674	7.81447	6.85892	6.19078	7.65256	7.65256	8.88993	8.07344	6.42391	7.41405	7.95994	8.4309	9.30649	1.17959	6.90707	7.38322	1.17959	4.92239	5.42837	6.59081	7.28302	7.09015	6.7692
F1604555	1.17959	5.95743	9.81495	3.91833	4.71873	12.3573	7.92056	11.4463	1.17959	1.17959	4.42887	8.71548	10.2234	12.0807	6.35645	4.85828	4.33413	1.17959	1.17959	1.17959	1.17959	1.17959	11.9235	5.75429	1.17959	4.15992	7.96592	1.17959	1.17959	1.17959
F1604556	1.17959	10.7185	1.17959	11.6335	11.1548	6.6167	10.1527	1.17959	1.17959	6.09288	7.58128	4.72975	1.17959	1.17959	4.89927	1.17959	1.17959	11.9007	1.17959	1.17959	1.17959	1.17959	9.94606	10.1254	1.17959	1.17959	4.72975	1.17959	9.15109	5.3492
F1604561	11.3799	9.62373	7.27653	10.9551	12.4271	7.09386	1.17959	10.1762	7.27653	5.41721	4.35	8.21615	10.1172	11.1569	6.13018	5.8967	1.17959	10.5201	10.1012	7.36397	6.36778	1.17959	9.43847	1.17959	5.85968	7.10927	7.09386	7.89053	8.83382	6.24721
F1604563	1.17959	10.088	1.17959	1.17959	1.17959	1.17959	10.6257	1.17959	1.17959	1.17959	1.17959	1.17959	7.02571	8.14455	7.59474	6.54066	1.17959	1.17959	1.17959	1.17959	1.17959	9.74294	5.54414	1.17959	1.17959	5.56954	5.13763	1.17959	1.17959	5.831
F1604564	4.90227	9.56189	13.074	10.4646	7.5398	4.90227	10.6974	1.17959	1.17959	7.21374	6.87838	7.13648	8.17009	10.5729	5.23777	5.52303	1.17959	1.17959	1.17959	1.17959	7.98233	11.1379	6.81441	1.17959	1.17959	1.17959	5.70764	8.45278	1.17959	1.17959
F1604565	10.3926	9.25622	12.9562	7.59387	8.37209	8.64838	5.70813	11.6746	8.59375	8.45674	8.05433	7.60293	8.01193	9.73007	5.63958	6.18001	4.8808	6.31326	7.2755	7.91637	7.79113	1.17959	7.16207	5.95133	6.05787	5.06967	1.17959	8.11606	6.77637	5.27592
F1604566-2	1.17959	9.83568	1.17959	9.34685	1.17959	11.6291	7.30722	10.0497	1.17959	1.17959	6.81064	5.83253	6.97342	8.6785	4.70554	5.04479	4.61788	7.67891	6.56056	1.17959	8.61712	6.59433	6.3184	6.04866	6.07334	7.38833	5.33865	6.23437	7.06076	5.94504
F1604567	12.6374	8.67558	3.76757	11.1604	5.28563	6.59964	5.58292	9.79217	9.49681	9.12863	7.39297	6.01365	8.15551	8.87559	8.71506	1.17959	7.37589	6.6373	7.7313	9.21209	9.46207	8.45302	6.511	1.17959	6.7618	6.71857	5.73668	6.65577	7.1753	6.11266
F1604568	11.3397	7.89394	7.88216	7.5445	6.09349	9.41518	8.68674	6.27203	1.17959	8.45934	5.26985	11.9315	6.96818	8.19504	7.19575	5.26985	6.57121	1.17959	6.51633	1.17959	1.17959	5.97361	5.26985	5.19492	1.17959	1.17959	11.7254	5.19492	6.13116	5.19492
F1604570	1.17959	12.6971	1.17959	1.17959	8.40045	7.18407	11.0325	1.17959	8.75574	9.47693	1.17959	7.94176	7.02481	1.17959	6.56753	7.84461	1.17959	1.17959	1.17959	1.17959	1.17959	8.63729	7.49103	9.21845	7.73241	7.38722	7.27247	1.17959	1.17959	8.47319
F1604572	1.17959	11.5495	10.247	6.04135	9.56024	5.69305	8.8064	10.884	10.1181	6.45108	9.19145	6.51722	9.59064	1.17959	5.17548	9.89993	1.17959	1.17959	1.17959	7.18357	1.17959	6.41293	6.77255	8.01432	7.66724	6.43595	4.92364	1.17959	6.13009	1.17959
F1604573	1.17959	6.14986	1.17959	1.17959	4.63855	10.6507	10.8365	1.17959	1.17959	5.07375	1.17959	4.05404	7.18749	1.17959	7.07961	4.36247	1.17959	1.17959	1.17959	1.17959	8.0464	9.09361	1.17959	9.83897	8.7918	1.17959	4.50085	1.17959	1.17959	1.17959
F1604575	1.17959	11.4873	11.9853	1.17959	9.82532	11.3159	11.5263	6.5222	1.17959	1.17959	10.7074	4.64861	6.91029	7.26625	9.00197	5.16409	1.17959	1.17959	1.17959	1.17959	1.17959	1.17959	1.17959	9.2033	5.10574	6.36485	6.48196	1.17959	1.17959	8.19886
F1604582-2	12.8669	9.45301	13.0617	1.17959	9.64501	4.69892	8.88365	10.7444	1.17959	9.12226	5.90796	8.63549	7.02418	8.3075	8.84283	1.17959	7.83991	1.17959	5.19386	1.17959	1.17959	4.778	7.17629	8.70013	5.09232	6.54933	6.7405	5.85187	6.06312	5.52858
F1604586	1.17959	10.3529	1.17959	1.17959	11.0304	1.17959	9.82727	6.13601	1.17959	9.39044	7.0598	4.82982	9.54818	8.31471	5.98345	7.15667	9.63896	1.17959	8.87454	8.40003	1.17959	1.17959	5.15716	1.17959	5.46039	7.28452	4.96648	8.27035	6.55897	5.87093
F1604590-2	4.56769	10.2999	3.32872	10.2858	9.71735	7.12999	4.8654	1.17959	8.58375	8.59169	9.2041	6.96678	7.1579	7.6142	6.26833	5.95128	10.2658	8.38054	7.13935	8.97187	8.31383	10.0396	6.56686	1.17959	5.84974	5.40734	5.73964	7.56072	7.11111	6.07549
F1604592-2	1.17959	11.0078	1.17959	9.07448	11.1864	5.82306	10.3859	1.17959	1.17959	10.8155	10.3736	1.17959	6.16811	10.1706	1.17959	7.33858	1.17959	4.80988	11.1836	1.17959	1.17959	1.17959	1.17959	7.21874	7.04088	1.17959	1.17959	1.17959	1.17959	7.56719
F1604599	5.55203	8.01221	9.02503	4.85495	8.29445	4.60609	7.20827	1.17959	10.3131	10.7254	10.5965	9.6601	8.25363	8.59073	8.68859	1.17959	10.7985	10.6379	1.17959	8.39804	1.17959	8.61411	8.01932	7.40805	5.42052	6.53064	7.37752	9.25146	7.25317	6.50031
F1604600	1.17959	11.6142	1.17959	9.35383	11.5928	8.77724	11.4421	1.17959	5.85454	8.79443	10.7404	7.47033	8.67918	9.60097	7.76255	1.17959	10.5876	5.37501	6.18271	7.39863	7.8922	8.09668	5.06732	9.47782	10.0326	4.95074	6.3507	6.88567	8.13549	6.16016
F1604601	1.17959	11.837	1.17959	11.2433	10.4677	5.0736	8.1582	1.17959	7.78904	7.36033	1.17959	8.61178	9.89177	10.5669	8.31941	8.6513	8.74893	7.96485	9.12212	9.85998	7.40364	9.70567	7.98028	5.02451	9.22366	5.41912	7.57441	1.17959	6.86552	1.17959
F1604606	12.0615	9.59632	1.17959	10.5751	10.6424	5.03639	7.92085	6.46376	8.83577	6.11026	6.06002	8.26504	6.66831	6.99596	6.83546	7.15525	9.07854	6.47134	6.8928	1.17959	6.70077	5.05975	7.0168	1.17959	6.25937	6.81189	5.44424	1.17959	5.86146	7.32996
F1604607	12.9558	9.65661	12.2646	9.07623	11.5335	7.53278	7.49392	7.39686	9.88596	7.60061	1.17959	5.92733	8.3423	9.4202	9.18475	5.85615	1.17959	9.42985	8.87533	6.43864	7.76957	5.07401	5.80645	1.17959	5.5561	7.97819	6.0166	6.34059	7.71504	1.17959
F1604609	13.0871	8.3369	10.6845	6.76105	5.59178	7.87297	4.92627	11.9658	1.17959	1.17959	5.16045	10.1751	8.329	5.35176	10.28	1.17959	4.72799	5.70809	7.61188	1.17959	1.17959	6.49143	7.67656	5.68564	1.17959	5.46408	8.49114	6.75078	6.45377	8.01663
F1604619	1.17959	12.2766	11.5824	10.653	7.70334	4.64808	9.94794	7.42813	7.52246	6.9455	10.8669	4.77534	10.076	1.17959	5.90409	1.17959	1.17959	4.68179	5.68244	8.21565	1.17959	6.7856	5.81528	9.5458	7.79327	8.4061	5.05161	1.17959	1.17959	1.17959
F1604620	8.70124	11.0004	12.8313	8.51023	1.17959	6.47629	12.787	8.27525	6.6023	1.17959	7.79553	7.57986	6.65302	6.45732	5.18017	1.17959	8.90129	1.17959	5.53233	5.49344	8.24418	1.17959	5.18017	11.4289	6.495	7.75446	5.89776	8.25667	6.51347	6.41859
F1604622	1.17959	11.2149	1.17959	1.17959	10.9392	8.96329	6.73037	1.17959	8.27565	1.17959	1.17959	8.52988	10.1565	5.7	1.17959	9.19645	1.17959	1.17959	4.85395	5.84138	1.17959	5.37704	1.17959	9.8361	9.1682	1.17959	5.8525	1.17959	6.37596	1.17959
F1604633	13.0656	10.9847	12.9941	6.00814	9.14317	10.6358	9.44029	9.86597	6.77921	6.20572	1.17959	12.5218	9.41667	10.6189	12.0774	1.17959	1.17959	6.58414	1.17959	7.76999	12.3564	7.06809	6.49418	8.42702	5.07147	1.17959	6.54885	6.35756	6.53086	1.17959
F1604636	1.17959	9.72565	9.61441	8.96195	9.68219	6.27658	1.17959	10.0327	10.3184	9.60112	6.77496	8.48731	8.55248	7.48516	8.93276	6.40846	5.12629	6.57415	8.55688	7.91605	7.19436	8.21886	6.28578	1.17959	5.40798	5.07942	7.20897	5.97788	6.53645	5.03024
F1604637	4.78429	11.7967	1.17959	1.17959	11.6827	9.45235	10.3709	9.69137	7.72958	1.17959	9.99529	7.44649	10.4992	9.03228	6.06127	10.1754	1.17959	1.17959	1.17959	1.17959	8.64522	1.17959	5.19729	1.17959	6.25921	7.37211	6.59673	5.33972	1.17959	1.17959
F1604642	1.17959	11.7401	1.17959	9.95311	8.67784	1.17959	5.81606	10.361	6.39321	6.51901	9.19567	7.95621	8.26788	8.76259	7.7183	10.0163	1.17959	8.5112	7.40147	7.67948	6.48092	7.44288	7.69723	1.17959	8.03954	6.82834	5.72402	1.17959	1.17959	6.5039
F1604646	12.0057	7.69929	12.468	10.8136	10.8057	4.18643	5.92821	11.3297	8.27349	7.01992	5.19902	7.25025	8.12832	9.54137	9.50545	4.74387	1.17959	8.66657	9.28198	7.00746	6.2735	7.03229	6.61538	1.17959	1.17959	4.78252	7.2556	6.29432	6.79234	5.73818
F1604649	1.17959	11.2671	1.17959	1.17959	11.4763	4.23373	11.5475	10.7638	1.17959	5.44958	11.1712	5.13237	9.57656	8.22174	9.95472	5.52181	10.7069	1.17959	6.36204	6.75634	7.57479	10.1472	5.76173	5.65519	5.83288	6.79788	6.10682	8.75079	6.6085	1.17959
F1604653	4.88152	11.1132	11.5975	11.4648	1.17959	9.23401	9.56401	11.8334	11.4397	8.13512	8.64575	9.55374	8.23387	9.58434	9.33599	5.84788	9.72146	6.65137	7.34529	8.14146	8.48659	8.08354	6.98816	6.60315	6.74317	5.21461	6.66709	7.61334	7.47994	7.26844
F1604654	1.17959	10.4791	12.1395	1.17959	8.21225	11.9642	10.466	1.17959	1.17959	1.17959	8.9473	6.20051	7.66103	1.17959	5.74223	5.69936	1.17959	1.17959	1.17959	1.17959	1.17959	1.17959	1.17959	7.86801	4.97422	6.19453	4.9063	1.17959	1.17959	1.17959

## Sheet: Figure1MaleSample
	Android_FM_Cat	Gynoid_FM_Cat
F1604426	3	2
F1604429	3	1
F1604430	2	2
F1604431	3	2
F1604434	3	3
F1604435	4	1
F1604436	3	2
F1604437	2	3
F1604439	1	3
F1604441	1	4
F1604442	4	1
F1604446	1	4
F1604448	4	1
F1604454	1	3
F1604456	4	1
F1604457	4	1
F1604468	3	3
F1604469	3	2
F1604470	2	2
F1604478	1	2
F1604480	1	2
F1604481	3	2
F1604482	1	4
F1604485	2	1
F1604488	3	4
F1604489	2	4
F1604491	1	3
F1604492	2	2
F1604493	4	1
F1604494	1	1
F1604495	4	2
F1604497	1	4
F1604498	3	1
F1604500	4	2
F1604501	1	4
F1604503	3	4
F1604505	1	4
F1604508	1	3
F1604513	2	3
F1604514	2	1
F1604515	3	3
F1604517	3	2
F1604520	4	3
F1604521	3	2
F1604524	1	4
F1604526	2	4
F1604528-2	4	1
F1604529	2	1
F1604532	2	3
F1604533	2	2
F1604534	2	1
F1604535	1	4
F1604537	4	1
F1604540	3	1
F1604542	2	4
F1604543	3	3
F1604545	1	3
F1604546	1	3
F1604547	1	4
F1604548	1	1
F1604551	4	2
F1604553	4	2
F1604554	3	2
F1604555	4	1
F1604556	1	4
F1604561	2	4
F1604563	2	3
F1604564	2	3
F1604565	4	2
F1604566-2	2	1
F1604567	2	4
F1604568	1	3
F1604570	4	2
F1604572	3	4
F1604573	2	3
F1604575	4	1
F1604582-2	1	4
F1604586	2	1
F1604590-2	4	3
F1604592-2	1	4
F1604599	1	4
F1604600	4	1
F1604601	1	4
F1604606	3	3
F1604607	3	1
F1604609	2	1
F1604619	4	1
F1604620	2	3
F1604622	4	4
F1604633	4	2
F1604636	2	4
F1604637	4	2
F1604642	3	2
F1604646	3	3
F1604649	3	2
F1604653	3	3
F1604654	4	3

## Sheet: Figure2
		Kingdom	Phylum	Class	Order	Family	Genus	taxa.id	log2FoldChange	padj	taxa
afn	TACGTAGGTGGCGAGCGTTATCCGGAATGATTGGGCGTAAAGGGTGCGTAGGTGGCAGAACAAGTCTGGAGTAAAAGGTATGGGCTCAACCCGTACTGGCTCTGGAAACTGTTCAGCTAGAGAACAGAAGAGGACGGCGGAACTCCATGTGTAGCGGTAAAATGCGTAGATATATGGAAGAACACCGGTGGCGAAGGCGGCCGTCTGGTCTGTTGCTGACACTGAAGCACGAAAGCGTGGGGAGCAAATAGG	Bacteria	Firmicutes	Erysipelotrichia	Erysipelotrichales	Erysipelotrichaceae	NA	ID. 193	-11.0917	5.05033e-06	TACGTAGGTGGCGAGCGTTATCCGGAATGATTGGGCGTAAAGGGTGCGTAGGTGGCAGAACAAGTCTGGAGTAAAAGGTATGGGCTCAACCCGTACTGGCTCTGGAAACTGTTCAGCTAGAGAACAGAAGAGGACGGCGGAACTCCATGTGTAGCGGTAAAATGCGTAGATATATGGAAGAACACCGGTGGCGAAGGCGGCCGTCTGGTCTGTTGCTGACACTGAAGCACGAAAGCGTGGGGAGCAAATAGG
amn	TACGTAGGATGCAAGCGTTATCCGGATTTACTGGGTGTAAAGGGAGCGCAGGCGGGACTGCAAGTTGGATGTGAAATACCGTGGCTTAACCACGGAACTGCATCCAAAACTGTAGTTCTTGAGTGAAGTAGAGGCAAGCGGAATTCCGAGTGTAGCGGTGAAATGCGTAGATATTCGGAGGAACACCAGTGGCGAAGGCGGCTTGCTGGGCTTTAACTGACGCTGAGGCTCGAAAGTGTGGGGAGCAAACAGG	Bacteria	Firmicutes	Clostridia	Clostridiales	Ruminococcaceae	Clostridium_IV	ID. 75	-4.79873	0.00492831	TACGTAGGATGCAAGCGTTATCCGGATTTACTGGGTGTAAAGGGAGCGCAGGCGGGACTGCAAGTTGGATGTGAAATACCGTGGCTTAACCACGGAACTGCATCCAAAACTGTAGTTCTTGAGTGAAGTAGAGGCAAGCGGAATTCCGAGTGTAGCGGTGAAATGCGTAGATATTCGGAGGAACACCAGTGGCGAAGGCGGCTTGCTGGGCTTTAACTGACGCTGAGGCTCGAAAGTGTGGGGAGCAAACAGG
	AACGTAGGGTGCAAGCGTTGTCCGGAATTACTGGGTGTAAAGGGAGCGCAGGCGGACCGGCAAGTTGGAAGTGAAAACCATAGGCTCAACCTATGGATTGCTTTCAAAACTGCTGGCCTTGAGTAGTGCAGAGGTAGGTGGAATTCCCGGTGTAGCGGTGGAATGCGTAGATATCGGGAGGAACACCAGTGGCGAAGGCGACCTACTGGGCACCAACTGACGCTGAGGCTCGAAAGCATGGGTAGCAAACAGG	Bacteria	Firmicutes	Clostridia	Clostridiales	Ruminococcaceae	NA	ID. 150	-7.24549	0.000129994	AACGTAGGGTGCAAGCGTTGTCCGGAATTACTGGGTGTAAAGGGAGCGCAGGCGGACCGGCAAGTTGGAAGTGAAAACCATAGGCTCAACCTATGGATTGCTTTCAAAACTGCTGGCCTTGAGTAGTGCAGAGGTAGGTGGAATTCCCGGTGTAGCGGTGGAATGCGTAGATATCGGGAGGAACACCAGTGGCGAAGGCGACCTACTGGGCACCAACTGACGCTGAGGCTCGAAAGCATGGGTAGCAAACAGG
	TACGGAAGATGCGAGCGTTATCCGGATTTATTGGGTTTAAAGGGAGCGTAGGCGGGCTTTTAAGTCAGCGGTCAAATGCCACGGCTCAACCGTGGCCAGCCGTTGAAACTGTAAGCCTTGAGTCTGCACAGGGCACATGGAATTCGTGGTGTAGCGGTGAAATGCTTAGATATCACGAAGAACTCCGATCGCGAAGGCATTGTGCCGGGGCAGCACTGACGCTGAGGCTCGAAAGTGCGGGTATCAAACAGG	Bacteria	Bacteroidetes	Bacteroidia	Bacteroidales	Prevotellaceae	Paraprevotella	ID. 215	-7.13785	0.00845842	TACGGAAGATGCGAGCGTTATCCGGATTTATTGGGTTTAAAGGGAGCGTAGGCGGGCTTTTAAGTCAGCGGTCAAATGCCACGGCTCAACCGTGGCCAGCCGTTGAAACTGTAAGCCTTGAGTCTGCACAGGGCACATGGAATTCGTGGTGTAGCGGTGAAATGCTTAGATATCACGAAGAACTCCGATCGCGAAGGCATTGTGCCGGGGCAGCACTGACGCTGAGGCTCGAAAGTGCGGGTATCAAACAGG
	TACGGAGGATTCGAGCGTTATCCGGATTTATTGGGTTTAAAGGGAGCGTAGATGGATGTTTAAGTCAGTTGTGAAAGTTTGCGGCTCAACCGTAAAATTGCAGTTGATACTGGATATCTTGAGTGCAGTTGAGGCAGGCGGAATTCGTGGTGTAGCGGTGAAATGCTTAGATATCACGAAGAACTCCGATTGCGAAGGCAGCCTGCTAAGCTGCAACTGACATTGAGGCTCGAAAGTGTGGGTATCAAACAGG	Bacteria	Bacteroidetes	Bacteroidia	Bacteroidales	Bacteroidaceae	Bacteroides	ID. 225	-7.52491	0.00445662	TACGGAGGATTCGAGCGTTATCCGGATTTATTGGGTTTAAAGGGAGCGTAGATGGATGTTTAAGTCAGTTGTGAAAGTTTGCGGCTCAACCGTAAAATTGCAGTTGATACTGGATATCTTGAGTGCAGTTGAGGCAGGCGGAATTCGTGGTGTAGCGGTGAAATGCTTAGATATCACGAAGAACTCCGATTGCGAAGGCAGCCTGCTAAGCTGCAACTGACATTGAGGCTCGAAAGTGTGGGTATCAAACAGG
amp	TACGTAGGGAGCGAGCGTTGTCCGGAATTACTGGGTGTAAAGGGAGCGTAGGCGGGACGGCAAGTCAGATGTGAAAACTATGGGCTCAACCCATAGACTGCATTTGAAACTGTTGTTCTTGAGTGAGGTAGAGGTAAGCGGAATTCCTGGTGTAGCGGTGAAATGCGTAGAGATCAGGAGGAACATCGGTGGCGAAGGCGGCTTACTGGGCCTTTACTGACGCTGAGGCTCGAAAGCGTGGGGAGCAAACAGG	Bacteria	Firmicutes	Clostridia	Clostridiales	Ruminococcaceae	Ruminococcus	ID. 85	6.72996	0.00845842	TACGTAGGGAGCGAGCGTTGTCCGGAATTACTGGGTGTAAAGGGAGCGTAGGCGGGACGGCAAGTCAGATGTGAAAACTATGGGCTCAACCCATAGACTGCATTTGAAACTGTTGTTCTTGAGTGAGGTAGAGGTAAGCGGAATTCCTGGTGTAGCGGTGAAATGCGTAGAGATCAGGAGGAACATCGGTGGCGAAGGCGGCTTACTGGGCCTTTACTGACGCTGAGGCTCGAAAGCGTGGGGAGCAAACAGG
	TACGTAGGTGGCGAGCGTTATCCGGAATGATTGGGCGTAAAGGGTGCGTAGGTGGCAGATCAAGTCTGGAGTAAAAGGTATGGGCTCAACCCGTACTTGCTCTGGAAACTGATCAGCTAGAGAACAGAAGAGGACGGCGGAACTCCATGTGTAGCGGTAAAATGCGTAGATATATGGAAGAACACCGGTGGCGAAGGCGGCCGTCTGGTCTGGATTCTGACACTGAAGCACGAAAGCGTGGGGAGCAAATAGG	Bacteria	Firmicutes	Erysipelotrichia	Erysipelotrichales	Erysipelotrichaceae	NA	ID. 108	9.98159	1.55261e-05	TACGTAGGTGGCGAGCGTTATCCGGAATGATTGGGCGTAAAGGGTGCGTAGGTGGCAGATCAAGTCTGGAGTAAAAGGTATGGGCTCAACCCGTACTTGCTCTGGAAACTGATCAGCTAGAGAACAGAAGAGGACGGCGGAACTCCATGTGTAGCGGTAAAATGCGTAGATATATGGAAGAACACCGGTGGCGAAGGCGGCCGTCTGGTCTGGATTCTGACACTGAAGCACGAAAGCGTGGGGAGCAAATAGG
	AACGTAGGGTGCAAGCGTTGTCCGGAATTACTGGGTGTAAAGGGAGCGCAGGCGGACCGGCAAGTTGGAAGTGAAAACTATGGGCTCAACCCATAGATTGCTTTCAAAACTGCTGGCCTTGAGTAGTGCAGAGGTAGGTGGAATTCCCGGTGTAGCGGTGGAATGCGTAGATATCGGGAGGAACACCAGTGGCGAAGGCGACCTACTGGGCACCAACTGACGCTGAGGCTCGAAAGCATGGGTAGCAAACAGG	Bacteria	Firmicutes	Clostridia	Clostridiales	Ruminococcaceae	Gemmiger	ID. 113	6.98525	0.00984916	AACGTAGGGTGCAAGCGTTGTCCGGAATTACTGGGTGTAAAGGGAGCGCAGGCGGACCGGCAAGTTGGAAGTGAAAACTATGGGCTCAACCCATAGATTGCTTTCAAAACTGCTGGCCTTGAGTAGTGCAGAGGTAGGTGGAATTCCCGGTGTAGCGGTGGAATGCGTAGATATCGGGAGGAACACCAGTGGCGAAGGCGACCTACTGGGCACCAACTGACGCTGAGGCTCGAAAGCATGGGTAGCAAACAGG
	TACGGAGGATTCGAGCGTTATCCGGATTTATTGGGTTTAAAGGGAGCGTAGGCGGGTTGTTAAGTCAGTTGTGAAAGTTTGCGGCTCAACCGTAAAATTGCAGTTGATACTGGCGACCTTGAGTGCAACAGAGGTAGGCGGAATTCGTGGTGTAGCGGTGAAATGCTTAGATATCACGAAGAACTCCGATTGCGAAGGCAGCTTACTGGATTGTAACTGACGCTGATGCTCGAAAGTGTGGGTATCAAACAGG	Bacteria	Bacteroidetes	Bacteroidia	Bacteroidales	Bacteroidaceae	Bacteroides	ID. 114	9.73881	1.72031e-05	TACGGAGGATTCGAGCGTTATCCGGATTTATTGGGTTTAAAGGGAGCGTAGGCGGGTTGTTAAGTCAGTTGTGAAAGTTTGCGGCTCAACCGTAAAATTGCAGTTGATACTGGCGACCTTGAGTGCAACAGAGGTAGGCGGAATTCGTGGTGTAGCGGTGAAATGCTTAGATATCACGAAGAACTCCGATTGCGAAGGCAGCTTACTGGATTGTAACTGACGCTGATGCTCGAAAGTGTGGGTATCAAACAGG
	TACGTAGGTGGCGAGCGTTATCCGGAATCATTGGGCGTAAAGGGTGCGCAGGTGGTACATTAAGTCCGAAGTAAAAGGCAGCAGCTCAACTGCTGTTGGCTTTGGAAACTGGTGAACTGGAGTGCAGGAGAGGGCGATGGAATTCCATGTGTAGCGGTAAAATGCGTAGATATATGGAGGAACACCAGTGGCGAAGGCGGTCGCCTGGCCTGCAACTGACACTGAGGCACGAAAGCGTGGGGAGCAAATAGG	Bacteria	Firmicutes	Erysipelotrichia	Erysipelotrichales	Erysipelotrichaceae	NA	ID. 327	7.67949	4.65281e-05	TACGTAGGTGGCGAGCGTTATCCGGAATCATTGGGCGTAAAGGGTGCGCAGGTGGTACATTAAGTCCGAAGTAAAAGGCAGCAGCTCAACTGCTGTTGGCTTTGGAAACTGGTGAACTGGAGTGCAGGAGAGGGCGATGGAATTCCATGTGTAGCGGTAAAATGCGTAGATATATGGAGGAACACCAGTGGCGAAGGCGGTCGCCTGGCCTGCAACTGACACTGAGGCACGAAAGCGTGGGGAGCAAATAGG
gfn	TACGTAGGTGGCAAGCGTTATCCGGAATTACTGGGTGTAAAGGGAGCGCAGGCGGGATAGCAAGTCAGCTGTGAAAACTATGGGCTCAACCCATAAACTGCAGTTGAAACTGTTATTCTTGAGTGGAGTAGAGGCAAGCGGAATTCCGAGTGTAGCGGTGAAATGCGTAGATATTCGGAGGAACACCAGTGGCGAAGGCGGCTTGCTGGGCTCTAACTGACGCTGAGGCTCGAAAGTGTGGGGAGCAAACAGG	Bacteria	Firmicutes	Clostridia	Clostridiales	Ruminococcaceae	NA	ID. 187	-9.09624	0.00194605	TACGTAGGTGGCAAGCGTTATCCGGAATTACTGGGTGTAAAGGGAGCGCAGGCGGGATAGCAAGTCAGCTGTGAAAACTATGGGCTCAACCCATAAACTGCAGTTGAAACTGTTATTCTTGAGTGGAGTAGAGGCAAGCGGAATTCCGAGTGTAGCGGTGAAATGCGTAGATATTCGGAGGAACACCAGTGGCGAAGGCGGCTTGCTGGGCTCTAACTGACGCTGAGGCTCGAAAGTGTGGGGAGCAAACAGG
	TACGTAGGTGGCAAGCGTTATCCGGATTTATTGGGCGTAAAGCGAGCGCAGGCGGTTTGATAAGTCTGATGTGAAAGCCTTTGGCTTAACCAAAGAAGTGCATCGGAAACTGTCAGACTTGAGTGCAGAAGAGGACAGTGGAACTCCATGTGTAGCGGTGGAATGCGTAGATATATGGAAGAACACCAGTGGCGAAGGCGGCTGTCTGGTCTGCAACTGACGCTGAGGCTCGAAAGCATGGGTAGCGAACAGG	Bacteria	Firmicutes	Bacilli	Lactobacillales	Lactobacillaceae	Lactobacillus	ID. 271	-6.55367	0.00651792	TACGTAGGTGGCAAGCGTTATCCGGATTTATTGGGCGTAAAGCGAGCGCAGGCGGTTTGATAAGTCTGATGTGAAAGCCTTTGGCTTAACCAAAGAAGTGCATCGGAAACTGTCAGACTTGAGTGCAGAAGAGGACAGTGGAACTCCATGTGTAGCGGTGGAATGCGTAGATATATGGAAGAACACCAGTGGCGAAGGCGGCTGTCTGGTCTGCAACTGACGCTGAGGCTCGAAAGCATGGGTAGCGAACAGG
	TACGGAGGATTCAAGCGTTATCCGGATTTATTGGGTTTAAAGGGTGCGTAGGCGGTTTGATAAGTTAGAGGTGAAATCCCGGGGCTTAACTCCGGAACTGCCTCTAATACTGTTAGACTAGAGAGTAGTTGCGGTAGGCGGAATGTATGGTGTAGCGGTGAAATGCTTAGAGATCATACAGAACACCGATTGCGAAGGCAGCTTACCAAACTATATCTGACGTTGAGGCACGAAAGCGTGGGGAGCAAACAGG	Bacteria	Bacteroidetes	Bacteroidia	Bacteroidales	Rikenellaceae	Alistipes	ID. 294	-10.904	5.04883e-06	TACGGAGGATTCAAGCGTTATCCGGATTTATTGGGTTTAAAGGGTGCGTAGGCGGTTTGATAAGTTAGAGGTGAAATCCCGGGGCTTAACTCCGGAACTGCCTCTAATACTGTTAGACTAGAGAGTAGTTGCGGTAGGCGGAATGTATGGTGTAGCGGTGAAATGCTTAGAGATCATACAGAACACCGATTGCGAAGGCAGCTTACCAAACTATATCTGACGTTGAGGCACGAAAGCGTGGGGAGCAAACAGG
afp	TACGGAAGGTCCAGGCGTTATCCGGATTTATTGGGTTTAAAGGGAGCGTAGGCCGTTTGGTAAGCGTGTTGTGAAATGTCGGGGCTCAACCTGGGCATTGCAGCGCGAACTGCCAGACTTGAGTGCGCAGGAAGTAGGCGGAATTCGTCGTGTAGCGGTGAAATGCTTAGATATGACGAAGAACTCCGATTGCGAAGGCAGCCTGCTGTAGCGCAACTGACGCTGAAGCTCGAAAGCGTGGGTATCGAACAGG	Bacteria	Bacteroidetes	Bacteroidia	Bacteroidales	Prevotellaceae	Prevotella	ID. 59	9.60234	0.00998443	TACGGAAGGTCCAGGCGTTATCCGGATTTATTGGGTTTAAAGGGAGCGTAGGCCGTTTGGTAAGCGTGTTGTGAAATGTCGGGGCTCAACCTGGGCATTGCAGCGCGAACTGCCAGACTTGAGTGCGCAGGAAGTAGGCGGAATTCGTCGTGTAGCGGTGAAATGCTTAGATATGACGAAGAACTCCGATTGCGAAGGCAGCCTGCTGTAGCGCAACTGACGCTGAAGCTCGAAAGCGTGGGTATCGAACAGG
	AACGTAGGGTGCAAGCGTTGTCCGGAATTACTGGGTGTAAAGGGAGCGCAGGCGGACCGGCAAGTTGGAAGTGAAAACTATGGGCTCAACCCATAGATTGCTTTCAAAACTGCTGGCCTTGAGTAGTGCAGAGGTAGGTGGAATTCCCGGTGTAGCGGTGGAATGCGTAGATATCGGGAGGAACACCAGTGGCGAAGGCGACCTACTGGGCACCAACTGACGCTGAGGCTCGAAAGCATGGGTAGCAAACAGG	Bacteria	Firmicutes	Clostridia	Clostridiales	Ruminococcaceae	Gemmiger	ID. 113	8.18527	0.00651792	AACGTAGGGTGCAAGCGTTGTCCGGAATTACTGGGTGTAAAGGGAGCGCAGGCGGACCGGCAAGTTGGAAGTGAAAACTATGGGCTCAACCCATAGATTGCTTTCAAAACTGCTGGCCTTGAGTAGTGCAGAGGTAGGTGGAATTCCCGGTGTAGCGGTGGAATGCGTAGATATCGGGAGGAACACCAGTGGCGAAGGCGACCTACTGGGCACCAACTGACGCTGAGGCTCGAAAGCATGGGTAGCAAACAGG
	TACGGAAGATGCGAGCGTTATCCGGATTTATTGGGTTTAAAGGGAGCGTAGGCGGGCTTTTAAGTCAGCGGTCAAATGTCACGGCTCAACCGTGGCCAGCCGTTGAAACTGCAAGCCTTGAGTCTGCACAGGGCACATGGAATTCGTGGTGTAGCGGTGAAATGCTTAGATATCACGAAGAACTCCGATCGCGAAGGCATTGTGCCGGGGCATAACTGACGCTGAGGCTCGAAAGTGCGGGTATCAAACAGG	Bacteria	Bacteroidetes	Bacteroidia	Bacteroidales	Prevotellaceae	Paraprevotella	ID. 180	7.94959	0.00228195	TACGGAAGATGCGAGCGTTATCCGGATTTATTGGGTTTAAAGGGAGCGTAGGCGGGCTTTTAAGTCAGCGGTCAAATGTCACGGCTCAACCGTGGCCAGCCGTTGAAACTGCAAGCCTTGAGTCTGCACAGGGCACATGGAATTCGTGGTGTAGCGGTGAAATGCTTAGATATCACGAAGAACTCCGATCGCGAAGGCATTGTGCCGGGGCATAACTGACGCTGAGGCTCGAAAGTGCGGGTATCAAACAGG
amn	AACGTAGGGTGCAAGCGTTGTCCGGAATTACTGGGTGTAAAGGGAGCGCAGGCGGACCGGCAAGTTGGAAGTGAAAACTATGGGCTCAACCCATAGATTGCTTTCAAAACTGCTGGCCTTGAGTAGTGCAGAGGTAGGTGGAATTCCCGGTGTAGCGGTGGAATGCGTAGATATCGGGAGGAACACCAGTGGCGAAGGCGACCTACTGGGCACCAACTGACGCTGAGGCTCGAAAGCATGGGTAGCAAACAGG	Bacteria	Firmicutes	Clostridia	Clostridiales	Ruminococcaceae	Gemmiger	ID. 113	-10.8672	0.00285417	AACGTAGGGTGCAAGCGTTGTCCGGAATTACTGGGTGTAAAGGGAGCGCAGGCGGACCGGCAAGTTGGAAGTGAAAACTATGGGCTCAACCCATAGATTGCTTTCAAAACTGCTGGCCTTGAGTAGTGCAGAGGTAGGTGGAATTCCCGGTGTAGCGGTGGAATGCGTAGATATCGGGAGGAACACCAGTGGCGAAGGCGACCTACTGGGCACCAACTGACGCTGAGGCTCGAAAGCATGGGTAGCAAACAGG
	TACGGAGGATTCGAGCGTTATCCGGATTTATTGGGTTTAAAGGGAGCGTAGGCGGGTTGTTAAGTCAGTTGTGAAAGTTTGCGGCTCAACCGTAAAATTGCAGTTGATACTGGCGACCTTGAGTGCAACAGAGGTAGGCGGAATTCGTGGTGTAGCGGTGAAATGCTTAGATATCACGAAGAACTCCGATTGCGAAGGCAGCTTACTGGATTGTAACTGACGCTGATGCTCGAAAGTGTGGGTATCAAACAGG	Bacteria	Bacteroidetes	Bacteroidia	Bacteroidales	Bacteroidaceae	Bacteroides	ID. 114	-24.2266	1.68339e-21	TACGGAGGATTCGAGCGTTATCCGGATTTATTGGGTTTAAAGGGAGCGTAGGCGGGTTGTTAAGTCAGTTGTGAAAGTTTGCGGCTCAACCGTAAAATTGCAGTTGATACTGGCGACCTTGAGTGCAACAGAGGTAGGCGGAATTCGTGGTGTAGCGGTGAAATGCTTAGATATCACGAAGAACTCCGATTGCGAAGGCAGCTTACTGGATTGTAACTGACGCTGATGCTCGAAAGTGTGGGTATCAAACAGG
	TACGTATGGTGCAAGCGTTATCCGGATTTACTGGGTGTAAAGGGTGCGTAGGTGGCAAGGCAAGTCTGAAGTGAAAATCCGGGGCTCAACCCCGGAACTGCTTTGGAAACTGTTTAGCTGGAGTACAGGAGAGGTAAGTGGAATTCCTAGTGTAGCGGTGAAATGCGTAGATATTAGGAGGAACACCAGTGGCGAAGGCGACTTACTGGACTGCTACTGACACTGAGGCACGAAAGCGTGGGGAGCAAACAGG	Bacteria	Firmicutes	Clostridia	Clostridiales	Lachnospiraceae	Coprococcus	ID. 151	-10.0386	0.00545564	TACGTATGGTGCAAGCGTTATCCGGATTTACTGGGTGTAAAGGGTGCGTAGGTGGCAAGGCAAGTCTGAAGTGAAAATCCGGGGCTCAACCCCGGAACTGCTTTGGAAACTGTTTAGCTGGAGTACAGGAGAGGTAAGTGGAATTCCTAGTGTAGCGGTGAAATGCGTAGATATTAGGAGGAACACCAGTGGCGAAGGCGACTTACTGGACTGCTACTGACACTGAGGCACGAAAGCGTGGGGAGCAAACAGG
	TACGTAGGGGGCAAGCGTTATCCGGATTTACTGGGTGTAAAGGGAGCGCAGACGGCGATGCAAGTCTGGAGTGAAAGCCCGGGGCTCAACCCCGGGACTGCTTTGGAAACTGTATGGCTAGAGTGCTGGAGAGGCAAGCGGAATTCCTAGTGTAGCGGTGAAATGCGTAGATATTAGGAAGAACACCAGTGGCGAAGGCGGCTTGCTGGACAGTAACTGACGTTCAGGCTCGAAAGCGTGGGGAGCAAACAGG	Bacteria	Firmicutes	Clostridia	Clostridiales	Lachnospiraceae	Clostridium_XlVa	ID. 214	-5.74723	0.00453125	TACGTAGGGGGCAAGCGTTATCCGGATTTACTGGGTGTAAAGGGAGCGCAGACGGCGATGCAAGTCTGGAGTGAAAGCCCGGGGCTCAACCCCGGGACTGCTTTGGAAACTGTATGGCTAGAGTGCTGGAGAGGCAAGCGGAATTCCTAGTGTAGCGGTGAAATGCGTAGATATTAGGAAGAACACCAGTGGCGAAGGCGGCTTGCTGGACAGTAACTGACGTTCAGGCTCGAAAGCGTGGGGAGCAAACAGG
amp	TACGTAGGGGGCAAGCGTTATCCGGATTTACTGGGTGTAAAGGGAGCGTAGACGGCATGACAAGCCAGATGTGAAAACCCAGGGCTCAACCCTGGGACTGCATTTGGAACTGCCAGGCTGGAGTGCAGGAGAGGTAAGCGGAATTCCTAGTGTAGCGGTGAAATGCGTAGATATTAGGAGGAACACCAGTGGCGAAGGCGGCTTACTGGACTGTAACTGACGTTGAGGCTCGAAAGCGTGGGGAGCAAACAGG	Bacteria	Firmicutes	Clostridia	Clostridiales	Lachnospiraceae	Clostridium_XlVa	ID. 524	10.2295	0.00469256	TACGTAGGGGGCAAGCGTTATCCGGATTTACTGGGTGTAAAGGGAGCGTAGACGGCATGACAAGCCAGATGTGAAAACCCAGGGCTCAACCCTGGGACTGCATTTGGAACTGCCAGGCTGGAGTGCAGGAGAGGTAAGCGGAATTCCTAGTGTAGCGGTGAAATGCGTAGATATTAGGAGGAACACCAGTGGCGAAGGCGGCTTACTGGACTGTAACTGACGTTGAGGCTCGAAAGCGTGGGGAGCAAACAGG

## Sheet: Table1andAppendixFemale
gender	batch	operator	batch.cat	smoke	alcohol	Android_FM_Cat	Gynoid_FM_Cat	aoi_Cat	Total_FM_Cat	height	weight	total_fm	total_fm_ratio	age	Android_FM	Gynoid_FM	Total_LM	fat_lean_ratio	aoi	bmi	ratio_carbohydrate	ratio_protein	ratio_fat	diet_energy	diet_protein	diet_fat	diet_carbohydrate	diet_fiber	diet_cholesterol
Female	1	1	1	0	0	4	2	3	3	-1.00844	-0.352162	0.0293405	0.501203	-0.0427635	0.721096	-0.68043	-0.57448	0.489339	0.665509	0.0591206	1.0334	-0.701411	-0.828174	-0.473497	-0.652308	-0.667486	-0.0732585	0.0195538	-0.693595
Female	1	1	1	0	0	4	1	4	3	-1.34699	-0.18999	0.360507	0.944383	1.02022	0.851306	-1.2321	-0.828989	0.904964	1.24278	0.428859	1.51088	-1.26274	-1.47006	0.504476	-0.068798	-0.593908	1.20974	-0.699188	-1.12789
Female	1	1	1	0	1	1	4	1	3	0.0669728	0.784226	1.03465	1.11397	-0.467955	-1.16784	0.775911	-1.11314	1.16286	-1.0372	0.81824	-0.454126	1.83936	-0.0198795	0.376265	0.936166	0.321643	0.257136	0.723192	0.813881
Female	1	1	1	0	0	2	4	1	1	-0.172007	-0.896681	-1.17122	-1.34803	0.878485	-0.291431	1.21313	1.19414	-1.2287	-0.847334	-0.944459	0.0968095	0.243991	-0.23384	0.376116	0.440766	0.213348	0.512612	0.289343	0.843156
Female	1	1	1	0	1	1	3	2	2	1.77966	0.867087	0.607706	0.364925	-1.10574	-0.696239	0.270734	-0.405204	0.329197	-0.621632	0.0468302	-0.288845	0.746236	0.170308	-0.308611	0.0266158	-0.0121074	-0.441076	0.371972	-0.445446
Female	1	1	1	0	0	4	1	4	3	-0.237727	2.21655	1.85018	1.0618	1.09108	2.31535	-1.50146	-0.729871	0.945155	2.46873	2.55525	1.07013	-0.701411	-0.863834	0.0241216	-0.219512	-0.383515	0.503211	0.55085	-0.59486
Female	1	1	1	0	0	3	1	4	2	-0.132177	-0.0207154	-0.136399	-0.115609	0.595024	0.495007	-0.952152	-3.48529	-0.17947	0.769787	3.3053	-0.858145	1.51438	0.550682	-0.898618	-0.245328	-0.213764	-1.39252	-1.41542	0.685221
Female	1	1	1	0	1	1	3	1	2	1.33556	-0.174601	-0.356459	-0.378029	-0.680551	-0.716696	0.624862	0.243576	-0.384069	-0.787692	-0.80373	-0.839781	0.0667283	0.978602	0.648849	0.614735	0.906861	0.372955	-0.0101654	0.702779
Female	2	1	1	0	1	2	4	2	1	0.192437	-1.18078	-1.19196	-1.15373	-1.3892	-0.244015	0.988624	1.07075	-1.08513	-0.741247	-1.40046	0.482464	-0.524148	-0.210066	0.400176	0.164993	0.241968	0.700426	0.59075	0.253542
Female	2	1	1	0	0	3	2	3	2	-0.803314	-0.304812	-0.223126	-0.0160085	1.02022	0.548397	-0.476535	0.152014	-0.121784	0.418343	0.0162044	-0.555131	2.99157	-0.400253	-0.656606	0.343927	-0.514297	-0.96175	-0.740059	1.07037
Female	2	1	1	0	0	3	2	3	2	0.160573	-0.387674	-0.431679	-0.33031	0.453293	0.341416	-0.483782	0.333873	-0.380945	0.317162	-0.5299	0.565105	-0.790042	-0.328933	0.619534	0.240527	0.311632	0.982081	0.13323	0.0347595
Female	2	1	1	0	0	4	1	4	3	-0.285523	0.85525	0.951333	0.916032	0.0281017	0.736289	-0.700955	-0.828299	0.887315	0.690307	1.06865	-1.97838	2.66658	1.56105	0.363129	1.13555	0.922182	-0.63422	-0.119215	1.2823
Female	2	1	1	0	1	3	3	2	2	1.00298	0.787777	0.308546	-0.0431167	-0.0427635	0.42565	0.187797	-0.0316969	-0.0763599	-0.0694936	0.326167	0.133539	0.214447	-0.281387	0.255774	0.32821	0.11228	0.391221	0.414559	0.589501
Female	2	1	1	0	0	3	3	3	2	0.0609983	-0.790144	-0.500895	-0.0843901	-0.39709	0.367693	-0.12441	-0.0482491	-0.0997748	0.089846	-0.926565	0.363095	-0.346885	-0.257613	-0.599332	-0.614128	-0.400082	-0.480879	-0.925019	-0.325202
Female	2	1	1	0	0	4	1	4	4	-0.152092	1.6957	2.01784	1.73698	0.098967	1.14886	-1.48324	-1.53508	1.84838	1.70514	1.92578	-0.0592889	0.184904	0.110874	0.418719	0.459497	0.412955	0.489445	0.144206	0.242666
Female	2	1	1	0	1	2	3	2	1	-0.954668	-1.05057	-1.15274	-1.18275	0.80762	-0.346344	0.201718	1.20452	-1.13276	-0.429309	-0.78719	-1.43663	-0.46506	0.598228	0.950602	0.658507	0.950335	0.380708	0.275419	0.696063
Female	2	1	1	0	0	2	2	3	3	-0.564333	0.346243	0.42143	0.520018	0.453293	-0.0103293	-0.607513	-0.335018	0.406969	0.222192	0.643264	0.363095	0.273535	-0.352707	0.880281	0.883808	0.46439	1.19496	1.19079	0.472932
Female	2	1	1	0	1	2	3	2	2	-0.843144	-0.94403	-0.646283	-0.22672	-1.53093	-0.451363	0.436682	0.203647	-0.274415	-0.590153	-0.706919	-0.812234	0.716692	0.907282	-0.192714	0.116148	0.358561	-0.568503	-0.0907171	0.502595
Female	2	1	1	0	0	3	3	2	3	-0.331328	-0.0680649	0.168206	0.472353	-0.53882	0.440084	0.26782	-0.470151	0.427721	-0.107891	0.0534285	0.289637	0.0667283	-0.257613	-1.08933	-0.86776	-0.706131	-1.06896	-0.824803	-0.641601
Female	2	1	1	0	1	3	1	3	3	0.0868879	1.16302	1.1224	0.904723	0.80762	0.249994	-0.816455	-0.728044	0.834534	0.519903	1.20101	0.519193	-0.051447	-0.531007	0.463289	0.412569	0.0991443	0.788478	0.538957	0.201489
Female	2	1	1	0	0	3	2	3	2	-0.118237	-0.150926	-0.574254	-0.79364	0.311563	0.402199	-0.363958	0.831331	-0.808821	0.264213	-0.143398	1.39151	-0.553692	-1.32742	0.316025	0.0904451	-0.573375	0.953887	1.0092	-1.90271
Female	2	1	1	0	0	4	2	3	2	0.212353	0.642177	0.34926	0.140797	-0.0427635	0.788519	-0.372152	0.00738301	0.0290766	0.464526	0.57026	-1.25298	0.893955	1.4303	0.60492	0.852689	1.03068	0.098012	0.770747	0.859324
Female	2	1	1	0	1	4	2	4	2	-0.962634	-0.94403	-0.717687	-0.374051	0.94935	1.66111	-0.468046	0.447032	-0.442449	0.982914	-0.653681	-1.01424	2.57795	0.324834	1.60775	2.17088	1.24387	1.36623	1.3792	1.97338
Female	2	1	1	0	0	1	4	1	1	-3.31858	-2.07687	-1.74388	-1.63339	-0.467955	-1.42372	1.33328	1.4368	-1.44476	-1.3261	-1.0278	0.482464	-0.110535	-0.400253	-0.0481715	-0.0513547	-0.137777	0.190806	0.250843	-0.065572
Female	3	2	1	0	0	4	1	4	4	0.286038	1.30507	1.89645	1.93326	-0.0427635	0.762482	-1.33166	-1.77354	2.14125	1.29338	1.24563	-0.555131	0.0962721	0.871622	0.404713	0.41837	0.718067	0.243004	0.70243	-0.0683739
Female	3	2	1	0	0	4	1	4	2	0.511078	0.0503088	-0.228416	-0.339475	0.524159	1.08726	-1.22539	0.480324	-0.430461	1.37687	-0.210021	-0.683683	0.77578	0.907282	0.332589	0.58285	0.684632	0.0922958	1.1656	-0.052546
Female	3	2	1	0	0	2	4	2	2	-1.06818	-0.707283	-0.653781	-0.469036	-0.893147	-0.331686	0.890967	0.50647	-0.519524	-0.737177	-0.329766	0.868119	-0.878674	-0.697421	0.286977	-0.0729443	-0.111602	0.726163	-0.0129195	0.107985
Female	3	2	1	0	0	2	3	2	3	0.570823	1.55365	1.58512	1.24579	-0.184494	-0.115876	0.288526	-1.18847	1.29624	-0.369174	1.35783	1.55679	-1.14457	-1.50572	-0.44753	-0.828636	-1.22444	0.14342	-0.982664	-1.18076
Female	3	2	1	0	0	2	1	3	3	-0.0724323	0.85525	1.04691	1.06655	0.098967	-0.307456	-1.03274	-1.05677	1.10121	0.38123	0.949526	-0.610224	0.273535	0.717095	-1.98493	-1.56189	-0.821914	-2.49761	-2.42217	-0.533061
Female	3	2	1	0	0	4	3	3	1	-0.942719	-1.50039	-1.70087	-2.0182	1.51627	1.0838	0.32395	2.00162	-1.76789	0.148849	-1.31325	0.877302	-0.169622	-0.911381	-1.19465	-1.04135	-1.16842	-0.952209	-0.76802	-1.05228
Female	3	2	1	0	0	3	2	3	3	0.763999	1.55365	1.56488	1.2166	-0.113629	0.411112	-0.376546	-0.780685	1.077	0.277381	1.25956	0.996671	-0.878674	-0.899494	-1.71313	-1.78231	-1.48436	-1.49623	-2.14245	-1.30674
Female	3	2	1	0	0	1	4	1	2	0.817769	-0.659933	-0.715404	-0.633497	-1.88526	-1.42863	2.17771	0.467388	-0.611912	-1.55567	-1.09438	-0.0225599	-0.0809908	0.110874	-0.550128	-0.468462	-0.189339	-0.594045	-1.19062	0.0306064
Female	3	2	1	0	0	2	4	2	1	-0.630053	-1.03873	-1.12109	-1.1264	0.169832	-0.248953	0.928066	0.960504	-1.04305	-0.718633	-0.911367	1.66698	-1.29229	-1.54138	0.493676	-0.0896938	-0.678134	1.2512	0.278962	-0.943638
Female	3	2	1	0	1	3	3	2	2	0.0809134	-0.399511	-0.383826	-0.229418	-0.467955	0.23871	0.500894	0.109089	-0.246175	-0.31989	-0.50767	0.555922	-0.671867	-0.566667	-1.49964	-1.50763	-1.13611	-1.42396	-1.68101	-0.69783
Female	3	2	1	0	0	2	3	2	3	-0.424928	-0.150926	0.299194	0.79179	-0.39709	-0.356185	0.546105	-0.76208	0.770471	-0.598877	0.00824164	-0.463308	-0.0809908	0.740869	0.35484	0.311917	0.636971	0.229965	0.232454	0.344094
Female	3	2	1	0	0	2	3	2	2	1.28179	0.890762	0.163992	-0.350412	0.665889	-0.086502	0.519784	0.478309	-0.436753	-0.470129	0.301743	0.17945	0.00764064	0.0276673	-1.17951	-0.968705	-0.616922	-1.21837	-0.450779	-0.216844
Female	3	2	1	0	1	4	1	4	2	0.704254	0.263381	-0.0138598	-0.145972	-0.184494	0.982682	-1.03916	0.115991	-0.194231	1.12732	-0.0757579	0.271272	0.0371845	-0.257613	0.211579	0.232724	0.100796	0.398797	0.0193734	-0.13758
Female	4	3	1	0	0	4	1	4	1	0.923319	-0.328487	-0.848597	-1.16057	1.51627	2.80349	-1.15968	1.27591	-1.13553	2.3194	-0.789735	1.55679	-1.08548	-1.52949	-1.88185	-2.01802	-2.13276	-1.48176	-2.21958	-1.47897
Female	4	3	1	0	0	2	3	2	2	-0.0863728	0.192357	0.139566	0.178948	0.94935	-0.508693	0.141193	-0.100012	0.0917912	-0.473038	0.226999	0.904848	-0.405973	-0.816288	-0.191283	-0.287459	-0.483603	0.197462	0.491458	-0.0683169
Female	4	3	1	0	0	1	4	1	2	-0.689798	-0.825656	-0.780231	-0.613573	-1.67266	-2.04485	1.35426	0.335384	-0.561851	-1.57004	-0.640832	-0.545949	-0.051447	0.764642	0.396135	0.351545	0.671696	0.235704	-0.483921	0.728074
Female	4	3	1	0	0	1	4	1	2	0.897429	0.251544	-0.0271136	-0.158695	0.169832	-0.690531	0.789818	0.0477971	-0.180326	-0.844143	-0.178987	0.822208	-0.435517	-0.709307	-0.318032	-0.406421	-0.49143	0.02093	-0.048614	0.0273833
Female	4	3	1	0	0	1	3	1	2	0.644509	-0.517885	-0.436734	-0.220899	-1.3892	-1.2437	0.619038	0.164069	-0.258158	-1.00991	-0.872902	-0.59186	-0.051447	0.907282	1.63564	1.41141	1.49199	1.61963	1.17548	1.28135
Female	4	3	1	0	0	3	1	3	2	1.50683	1.25772	0.804919	0.347863	0.169832	0.1482	-1.03938	-0.290781	0.274092	0.648287	0.565946	-0.0409244	0.303079	0.194081	0.940237	0.941542	0.77493	1.09027	1.34895	0.90854
Female	4	3	1	0	0	1	4	1	2	-0.504588	-1.16894	-1.00495	-0.762648	-1.17661	-1.31154	1.39031	0.544441	-0.714217	-1.30047	-1.11	-1.62946	1.60301	1.56105	0.303563	0.806989	0.887814	-0.470599	-0.190544	1.28587
Female	5	3	2	0	0	3	2	3	2	0.0669728	0.18052	-0.10754	-0.237508	-0.113629	0.331751	-0.483102	0.241827	-0.293316	0.311706	0.136239	0.216179	-0.494604	0.0989874	0.277192	0.0818256	0.316646	0.449827	0.436719	0.308889
Female	5	3	2	0	1	1	4	1	1	-1.85881	-1.91469	-1.82954	-1.99319	-1.3892	-1.20475	2.85299	1.94892	-1.74516	-1.63499	-1.44048	-1.2438	1.8689	0.931056	1.4887	1.88916	1.40758	1.10499	0.995395	2.03342
Female	5	3	2	0	1	3	1	4	3	0.325868	1.19025	1.26441	1.09514	0.0281017	0.52402	-0.8443	-0.923512	1.05289	0.693526	1.10899	-0.490855	-0.287798	-0.471574	0.554127	0.402097	0.191443	0.440962	-0.67741	0.654763
Female	5	3	2	0	1	4	2	3	3	1.22204	1.76673	1.63667	1.13622	0.595024	0.868928	-0.390326	-0.996949	1.12249	0.518406	1.22241	-2.09775	1.04167	1.35898	0.99718	1.23176	1.25324	0.0025919	0.254118	1.40814
Female	5	3	2	0	0	1	4	1	1	-0.0584918	-0.754632	-1.10727	-1.33122	-1.95613	-2.28895	2.11046	1.11015	-1.20037	-1.83706	-0.837395	-0.555131	-0.0809908	0.942942	-1.04612	-0.885044	-0.15644	-1.40446	-0.447966	-0.760636
Female	5	3	2	0	0	3	1	4	4	-0.735603	1.08016	1.64599	1.77898	0.736754	0.60827	-0.985329	-1.61412	1.92638	0.86332	1.5739	0.767114	-0.701411	-0.507234	-1.00577	-1.10501	-0.793415	-0.778824	-0.43335	-1.00463
Female	5	3	2	0	1	4	2	3	1	0.564848	-1.2518	-1.67785	-2.14946	0.736754	0.879588	-0.331351	2.0562	-1.84994	0.480705	-1.61863	-0.270481	-1.29229	-0.947041	-0.293587	-0.760869	-0.640181	-0.412777	-1.32294	-0.230637
Female	5	3	2	0	0	1	4	1	3	0.425443	0.58299	1.0423	1.32258	-1.6018	-1.17631	0.697452	-1.33311	1.4273	-1.01131	0.396518	-1.96002	1.80981	1.95331	1.25907	1.67384	1.59345	0.397314	0.93186	1.5364
Female	5	3	2	0	1	1	4	1	2	1.24196	0.40543	0.137403	-0.00960967	-1.3892	-1.3371	1.16006	-0.0145851	-0.0620015	-1.23847	-0.172964	-1.83147	1.89844	1.73935	0.932458	1.42453	1.33017	0.114734	0.652327	1.65473
Female	6	3	2	0	0	4	1	4	2	1.08264	1.57141	0.994941	0.380878	0.240698	0.69354	-0.792148	-0.263158	0.282796	0.742729	1.10269	-0.757141	0.00764064	1.26388	1.37923	1.21178	1.45539	1.24399	1.84675	0.267748
Female	6	3	2	0	0	3	3	3	3	0.724169	0.444493	0.508988	0.57631	0.665889	0.0958835	-0.216407	-0.14592	0.374007	0.0153962	0.101585	0.38146	-0.051447	-0.257613	0.794711	0.688816	0.462107	1.10894	1.1459	0.197367
Female	6	3	2	0	1	2	2	2	3	-0.357217	0.476454	0.704123	0.870506	0.878485	-0.119798	-0.233291	-0.65226	0.777456	-0.0800035	0.67553	-0.637771	-0.46506	1.3352	1.52979	1.15329	1.5722	1.47456	2.07903	0.307245
Female	6	3	2	0	0	3	3	2	2	1.18819	0.713201	0.267919	-0.0484787	-0.53882	0.399815	0.510365	0.0855318	-0.120916	-0.254769	0.168062	-1.00506	3.02111	0.312948	-1.34084	-0.236355	-0.587692	-1.97452	-0.72624	0.372206
Female	6	3	2	0	0	3	1	4	2	-0.231752	-0.332038	-0.0649783	0.30468	0.524159	0.261591	-1.29233	-0.300655	0.246407	0.948098	-0.285254	-0.444944	1.01213	0.301061	0.0689969	0.436877	0.282823	-0.0850922	0.0505631	0.510467
Female	6	3	2	0	0	1	4	1	2	1.00298	0.0443901	0.126489	0.291152	-1.67266	-1.23249	0.993692	-0.31009	0.239489	-1.14148	-0.431494	-1.29889	0.598517	1.3352	0.140036	0.358946	0.71433	-0.458991	0.261807	0.436381
Female	6	3	2	0	0	1	4	1	1	0.530993	-0.648096	-1.10423	-1.4073	0.878485	-1.7612	2.2425	1.35678	-1.29823	-1.68438	-0.961913	-0.279663	-0.346885	0.598228	0.469207	0.29915	0.649806	0.447843	0.00687726	0.0561052
Female	7	2	2	0	0	1	3	2	3	0.989038	0.594828	0.570582	0.541497	0.595024	-0.723341	-0.0712932	-0.450495	0.467078	-0.464185	0.139998	-0.821416	1.24848	0.966716	-0.26743	0.220564	0.334696	-0.65465	0.953718	0.154298
Female	7	2	2	1	1	2	3	2	3	0.823744	1.93245	1.61986	0.976209	0.736754	-0.198265	0.0797153	-0.666857	0.857279	-0.297207	1.61184	1.00585	-0.819586	-0.828174	-0.634115	-0.830865	-0.765976	-0.268412	-0.491103	-0.55621
Female	7	2	2	0	0	1	3	1	2	0.0809134	-0.497761	-0.261784	0.0955875	0.169832	-0.859053	0.580505	-0.125143	0.0508859	-0.830049	-0.624172	-2.02429	1.66209	2.06029	2.49129	2.68539	2.38666	1.74787	1.7411	2.11287
Female	7	2	2	0	0	1	3	1	2	-0.0724323	0.0739836	-0.0268003	-0.00533224	0.098967	-0.973105	0.600364	0.0229903	-0.0718922	-0.887023	0.0864382	1.07013	-0.435517	-1.161	-0.636453	-0.67019	-1.01811	-0.246372	-1.15925	0.144152
Female	7	2	2	0	0	2	4	1	2	0.0132023	-0.801982	-0.610328	-0.292952	-1.03488	-0.632424	1.21979	0.249794	-0.331374	-0.98278	-0.914653	-0.50922	0.303079	0.622002	0.201429	0.3152	0.495375	0.0344266	-0.211426	0.813009
Female	7	2	2	0	0	2	3	2	3	0.658449	1.25772	1.25108	1.01514	0.169832	-0.536302	-0.149009	-0.872452	0.977541	-0.332239	0.991015	1.79553	-0.553692	-1.93364	-2.10111	-1.97583	-2.79099	-1.65006	-1.48378	-1.05566
Female	7	2	2	0	0	4	1	4	1	0.744084	-0.233788	-0.874264	-1.27853	1.16195	1.32915	-1.52499	1.26581	-1.20303	1.87089	-0.615667	-0.885692	-0.583236	1.6086	1.14871	0.788192	1.42335	0.917468	1.58534	-1.50776
Female	8	2	3	0	1	2	1	4	4	-2.0241	1.32874	2.63343	3.00247	0.94935	0.0833507	-1.18554	-2.74862	3.73025	0.740291	2.70225	0.684474	-0.376429	-0.649874	0.53882	0.352839	0.0730115	0.941243	0.704567	-0.126807
Female	8	2	3	0	1	3	1	4	2	-1.00246	-1.26364	-0.707056	-0.0212008	0.80762	0.514091	-0.963093	-0.0266905	-0.0655099	0.790165	-1.01951	0.188632	-0.169622	0.0633274	-0.372856	-0.348838	-0.0986721	-0.298352	0.907607	-0.200761
Female	8	2	3	0	1	2	4	2	2	1.5148	-0.730958	-0.778459	-0.695292	-1.31834	0.0241025	1.1045	0.463829	-0.649864	-0.680885	-1.43249	-0.619407	0.628061	0.598228	0.96836	1.07804	0.963044	0.84927	0.362458	1.21356
Female	8	2	3	0	1	3	1	4	2	-0.550393	-0.292975	-0.387551	-0.332065	0.94935	0.563936	-1.01013	0.506562	-0.433521	0.860442	-0.0955185	0.482464	-1.17411	-0.37648	0.186534	-0.304829	0.0216266	0.457745	0.681675	-0.978787
Female	8	2	3	0	1	2	4	1	3	1.24196	1.10383	0.877101	0.582926	0.453293	-0.610629	0.919992	-0.455632	0.497383	-0.862609	0.537478	-1.20707	0.0371845	0.0633274	0.0181937	0.0678172	0.141244	-0.544535	-0.317179	0.538356
Female	8	2	3	0	0	4	1	4	3	-0.715688	1.06832	1.22511	1.14607	1.37454	1.48156	-1.61673	-0.889612	1.07837	2.08743	1.54852	0.868119	-0.524148	-0.649874	-0.613627	-0.688596	-0.636608	-0.294578	0.207657	-0.260858
Female	8	2	3	0	0	4	1	4	2	0.266123	0.642177	-0.0978691	-0.583663	-0.609686	1.4282	-1.02032	0.7398	-0.655802	1.36406	0.539925	1.16195	-0.671867	-1.12534	-1.6414	-1.63416	-1.60925	-1.35009	-1.44689	-1.02665
Female	8	2	3	0	0	1	4	1	1	-0.251668	-1.36426	-1.52531	-1.72909	-1.17661	-1.31769	1.8405	1.45036	-1.5079	-1.43102	-1.42695	0.418189	-0.140078	-0.2695	1.15812	0.972084	0.677187	1.53312	1.3397	0.724319
Female	8	2	3	0	0	3	2	3	2	0.564848	0.588909	0.38926	0.250876	0.240698	0.406179	-0.526725	-0.206779	0.17461	0.381609	0.340563	1.55679	-0.671867	-1.3393	-0.0691218	-0.285405	-0.825777	0.572721	1.1213	-0.624193
Female	8	2	3	0	0	3	3	2	2	-1.06818	-0.849331	-0.512048	-0.0473708	-0.751416	0.318469	0.114869	-0.0173345	-0.0858533	-0.0770875	-0.497206	-0.197023	0.39171	0.170308	-0.537561	-0.280525	-0.153383	-0.657229	-0.810032	-0.0872391
Female	9	2	3	0	1	4	2	4	3	0.00722778	0.0680649	0.716688	1.30605	1.30368	1.24262	-0.687948	-1.21297	1.34808	0.950578	0.0481298	-1.17034	0.864411	0.883509	0.628271	0.859311	0.857963	0.169218	0.188654	1.23965
Female	9	2	3	0	0	2	2	3	2	-0.689798	0.446861	0.382324	0.363336	-1.17661	0.024865	-0.33533	-0.225272	0.256395	0.0557716	0.829077	-0.637771	1.30757	0.538795	0.226873	0.658926	0.476063	-0.00241177	0.818539	1.05743
Female	9	2	3	0	1	1	4	1	3	0.538959	0.156845	0.551732	0.925656	-2.09786	-1.91015	0.982465	-0.94834	0.949018	-1.41105	-0.114951	1.26296	-0.730955	-1.14911	-0.708466	-0.865525	-1.05708	-0.254724	-0.0758112	-0.656396
Female	9	2	3	0	0	4	2	4	2	-0.624078	0.242074	-0.0145722	-0.129257	1.51627	1.47153	-0.654794	0.390342	-0.269177	1.04376	0.552817	1.63025	-1.88316	-1.29176	-0.535649	-1.28924	-1.06725	0.0706886	-0.841251	-2.18696
Female	9	2	3	0	0	1	4	1	1	1.3017	-1.18078	-1.36079	-1.51691	-1.46007	-0.701498	0.920833	1.27951	-1.34678	-0.899937	-1.80725	-0.683683	0.243991	0.895395	-0.155279	-0.0102907	0.379737	-0.45936	-0.326201	0.440131
Female	9	2	3	0	0	1	4	1	2	0.146633	-1.1571	-0.822774	-0.383583	-2.02699	-1.8156	1.50774	0.236673	-0.385534	-1.52427	-1.35933	-0.187841	0.214447	0.241628	0.373865	0.427123	0.445554	0.37885	-0.11001	0.656291
Female	9	2	3	0	1	2	3	2	3	-1.3211	-0.0739836	0.790485	1.59461	-1.10574	-0.413296	0.319757	-1.6011	1.77353	-0.517998	0.560347	0.234543	-1.08548	0.146534	0.736286	0.203756	0.624291	0.977227	-0.129121	0.444634
Female	9	2	3	0	0	3	2	3	3	1.14238	2.2343	1.56953	0.673698	0.382428	0.515023	-0.605479	-0.68385	0.651144	0.497333	1.74968	0.739568	-0.553692	-0.566667	-0.511088	-0.617315	-0.522974	-0.230262	-0.207394	-1.02091
Female	9	2	3	0	0	2	3	2	1	0.857599	-0.372285	-0.716943	-0.879849	-0.680551	-0.442418	0.607421	0.792975	-0.850108	-0.663239	-0.814274	0.0325337	-0.199166	0.158421	-0.389818	-0.368029	-0.0646945	-0.384567	-0.236713	0.0488161
Female	9	2	3	0	0	3	2	3	1	-2.30889	-1.41161	-1.56144	-1.77202	0.80762	0.578988	-0.292963	1.72991	-1.58461	0.303847	-0.595867	-1.51009	1.75073	1.50162	-0.543047	0.130096	0.343856	-1.3554	0.14813	0.338849
Female	9	2	3	0	0	4	2	3	2	-0.112262	-0.2693	-0.65816	-0.853057	-0.0427635	0.803809	-0.5353	0.880108	-0.857472	0.594447	-0.274503	-0.619407	-1.08548	1.21634	3.32628	2.41998	2.64613	3.52572	1.44441	2.04409
Female	9	2	3	0	1	2	3	2	3	1.66017	1.52406	1.19718	0.710304	0.80762	-0.54366	0.0336336	-0.637055	0.656467	-0.434081	0.758594	-1.75801	1.01213	0.550682	0.238835	0.579525	0.490446	-0.624958	-0.0237938	0.966712
Female	10	4	3	0	0	3	2	3	4	-0.610138	-0.328487	0.736709	1.79662	0.736754	0.533219	-0.599678	-1.80621	2.05568	0.502475	-0.107472	0.592652	-0.258254	-0.37648	1.13219	0.905471	0.604162	1.57778	1.70272	0.394956
Female	10	4	3	0	1	4	1	4	1	0.405528	-0.482373	-1.22948	-1.76893	0.94935	2.01353	-0.692951	1.82418	-1.59713	1.36771	-0.735318	0.308001	0.0962721	-0.293273	-0.273712	-0.167935	-0.219422	-0.135569	0.434238	0.0802806
Female	10	4	3	0	1	1	4	1	2	-0.729628	-2.664	-1.37832	0.0710078	-1.17661	-2.00175	1.26802	1.14442	-1.19758	-1.53005	-1.35995	-1.28053	-0.0809908	1.95331	0.406396	0.349472	1.06581	-0.14663	0.921485	0.0121831
Female	10	4	3	0	0	1	4	1	1	1.24196	-0.308363	-1.26748	-1.95471	-1.03488	-2.36468	2.92824	1.93128	-1.72186	-2.01478	-0.895448	-0.610224	0.687148	0.657662	-0.412366	-0.0769419	0.130982	-0.714966	-0.362005	0.22033
Female	10	4	3	0	1	2	2	3	3	-0.271583	0.873006	0.887362	0.79934	-0.39709	-0.418381	-0.507576	-0.803843	0.79043	-0.0584415	1.08421	1.39151	-1.29229	-1.32742	-1.58203	-1.86557	-1.74535	-1.20125	-1.54503	-1.49611
Female	10	4	3	0	1	4	1	4	2	-1.36093	0.192357	-0.0400422	-0.130932	1.8706	0.98075	-1.41628	0.289183	-0.23988	1.52136	0.894818	-0.0501066	-2.26723	-2.01684	0.196924	-0.898859	-1.50239	0.241342	0.401383	-1.23168
Female	10	4	3	0	0	3	1	3	3	0.319894	1.04465	1.1909	1.11531	0.80762	0.188747	-0.937634	-1.78164	1.51366	0.58491	0.943246	1.15277	-0.84913	-1.12534	-3.08321	-2.93724	-2.50433	-2.99045	-3.40311	-2.02583
Female	10	4	3	0	0	4	2	4	1	-0.630053	-1.40569	-1.31483	-1.22389	0.453293	0.992462	-0.576187	1.09411	-1.13253	0.725035	-1.33164	1.17113	-0.967305	-1.01836	-2.60989	-2.58292	-2.12474	-2.4467	-2.25129	-1.60806
Female	10	4	3	0	1	1	3	2	2	-0.0126872	0.559316	0.223023	0.00391302	-0.680551	-0.693309	-0.0421691	0.0503291	-0.0750465	-0.465146	0.591793	-0.362303	-0.258254	0.289174	0.807265	0.62536	0.730163	0.789484	0.507844	0.535179
Female	10	4	3	0	1	1	3	1	3	1.27581	0.894313	0.783622	0.617763	-0.326225	-1.57358	0.304504	-0.646009	0.594405	-1.03065	0.313755	-1.73046	1.15985	1.72746	0.781673	1.08359	1.23186	0.00623989	1.01373	1.13026
Female	10	4	3	0	1	2	2	2	2	-1.34699	-0.71912	-0.227015	0.389574	1.44541	-0.31568	-0.386326	-0.361531	0.329107	-0.0830402	-0.210793	0.225361	-1.29229	-1.29176	0.0200245	-0.498314	-0.719908	0.161336	-0.508701	-1.19169
Female	10	4	3	0	0	2	4	2	3	3.31312	0.961786	0.903782	0.7462	-2.02699	-0.565141	0.653455	-0.763859	0.739281	-0.735344	-0.525576	-0.729594	0.568973	0.788415	0.939039	1.03179	1.01542	0.759477	0.283277	1.20404
Female	10	4	3	0	0	4	1	4	2	-1.36691	-0.624421	-0.326965	0.0948305	0.0281017	1.4599	-0.880617	0.00337501	0.000348397	1.24446	-0.0872879	1.42824	-0.790042	-1.42251	-0.0849247	-0.349034	-0.908219	0.511533	-0.0813387	-0.330091
Female	10	4	3	0	0	4	1	4	1	-0.649968	-0.813819	-1.03913	-1.14685	0.665889	1.22662	-1.74838	1.16275	-1.10201	2.09582	-0.644944	0.675292	-1.08548	-0.4478	-0.477424	-0.819167	-0.434253	-0.217731	-1.60845	-0.114918
Female	10	4	3	0	1	1	4	1	1	-1.96436	-1.90286	-1.48285	-1.14603	1.16195	-0.790514	1.099	0.937558	-1.04956	-1.00182	-1.38479	1.94244	-1.67636	-2.07628	0.0765962	-0.645342	-1.69029	0.869839	-0.97448	-0.721775
Female	11	3	3	0	0	4	1	4	2	-1.30119	-0.423186	-0.087561	0.353219	1.58714	1.19162	-1.51661	-0.240711	0.258905	1.77269	0.124409	0.996671	-0.376429	-0.911381	-0.0302523	-0.136216	-0.450653	0.413738	0.488172	-0.339875
Female	11	3	3	0	0	1	4	1	2	0.823744	-0.423186	-0.241505	0.0617526	-1.53093	-1.12763	0.824513	-0.0423977	0.001894	-1.0385	-0.859594	-1.19789	0.746236	1.41841	0.981289	1.12388	1.26232	0.556853	0.976372	1.08006
Female	11	3	3	0	1	3	2	3	1	-1.24742	-0.648096	-0.875493	-0.958252	0.80762	0.455189	-0.658247	1.09515	-0.97361	0.506237	-0.173969	1.30887	-0.878674	-1.24421	-1.41149	-1.52108	-1.57003	-1.03599	-1.277	-1.90626
Female	11	3	3	0	0	4	2	3	1	-2.08385	-1.37018	-1.35092	-1.336	1.58714	1.11025	-0.347064	1.42122	-1.26993	0.607796	-0.662728	0.693656	-0.317341	-0.614214	1.00327	0.766754	0.3893	1.47158	1.02081	0.523367
Female	11	3	3	0	0	2	2	2	1	-0.849118	-1.07424	-1.04542	-0.935985	1.16195	-0.476967	-0.224025	0.911837	-0.915831	-0.260857	-0.858203	1.81389	-1.58773	-1.791	-1.10816	-1.60653	-1.9634	-0.517662	-1.49005	-2.45545
Female	11	3	3	0	0	3	2	3	2	0.664424	0.168683	0.138331	0.198063	0.382428	0.547228	-0.570056	-0.0883723	0.100291	0.487293	-0.157213	0.317184	0.568973	-0.388367	0.0647656	0.284105	-0.06368	0.252767	0.650551	-3.42501
Female	11	3	3	0	0	3	2	3	2	-1.10801	-0.103577	-0.0521145	0.110046	1.79973	0.162075	-0.489392	0.0829594	-0.01691	0.228804	0.402535	0.620198	-0.346885	-0.4478	-0.57197	-0.587661	-0.492621	-0.347447	-0.0636726	-0.721755
Female	11	3	3	0	0	2	3	2	2	0.0271428	-1.13343	-0.763469	-0.280896	-0.184494	-0.0684389	0.389454	0.11069	-0.280106	-0.398856	-1.28679	-0.1052	0.273535	0.301061	-2.44571	-1.95083	-1.27374	-2.77942	-1.40355	-1.24121
Female	11	3	3	0	0	4	1	4	3	-0.251668	1.82591	2.0007	1.5951	0.169832	1.32638	-1.48528	-1.33013	1.62731	1.82004	2.13155	1.0334	-0.524148	-0.911381	-1.058	-1.07133	-1.08367	-0.736626	-0.562721	-0.292836
Female	11	3	3	0	0	2	3	2	2	0.738109	-0.375836	-0.242713	0.0142164	-1.67266	-0.345337	0.45223	-0.119689	-0.0102953	-0.550929	-0.764691	-1.11525	0.716692	1.47784	0.742317	0.915908	1.13302	0.329915	1.4717	0.585847
Female	11	3	3	0	0	3	2	3	3	0.863574	1.76673	1.82994	1.40797	0.240698	0.128113	-0.583791	-1.24332	1.44311	0.277976	1.41683	-1.19789	-0.110535	1.6918	0.532466	0.442352	1.06906	0.0445021	0.113988	0.624495
Female	11	3	3	0	1	1	4	1	1	0.929293	-0.506048	-0.98608	-1.28582	-1.67266	-1.21402	1.78803	1.13666	-1.17907	-1.37946	-0.973948	0.0508982	-0.760499	0.229741	-0.20671	-0.448367	0.0784174	-0.171454	-0.492863	-0.0884465

## Sheet: Table1andAppendixMale
gender	batch	operator	batch.cat	smoke	alcohol	Android_FM_Cat	Gynoid_FM_Cat	aoi_Cat	Total_FM_Cat	height	weight	total_fm	total_fm_ratio	age	Android_FM	Gynoid_FM	Total_LM	fat_lean_ratio	aoi	bmi	ratio_carbohydrate	ratio_protein	ratio_fat	diet_energy	diet_protein	diet_fat	diet_carbohydrate	diet_fiber	diet_cholesterol
Male	1	1	1	1	0	3	2	3	3	0.462624	1.071	0.70133	0.479687	-0.673287	0.509251	-0.428717	-0.363684	0.40581	0.411009	1.06518	1.08924	0.0321884	-0.200881	1.07439	0.935973	0.62481	1.83869	2.15352	-0.188802
Male	1	1	1	1	1	3	1	4	2	-0.458634	0.0832645	-0.0896704	-0.0500169	0.492942	0.515126	-0.990907	0.0369407	-0.124476	1.02479	0.319718	-0.0192896	0.464504	0.0218769	-0.0539437	0.271052	0.149381	0.0305294	0.48147	0.553729
Male	1	1	1	0	0	2	2	3	3	-1.5725	-0.233251	0.499962	1.06894	0.630145	0.00388776	-0.341389	-1.09011	1.15244	0.114115	0.457479	0.0795605	0.656644	0.901184	-0.323685	0.158298	0.462568	-0.180482	-0.588147	0.681944
Male	1	1	1	1	1	3	2	3	3	1.03137	0.521973	0.57025	0.633301	0.42434	0.200398	-0.473145	-0.611386	0.609697	0.319363	0.157607	-0.400568	-1.07262	-0.85743	1.27894	0.371355	0.193256	1.10829	0.661364	-0.208229
Male	1	1	1	1	1	3	3	2	3	0.195514	0.312377	0.391033	0.514322	-1.2907	0.171553	0.0966428	-0.523953	0.484199	-0.17571	0.291218	-0.866576	2.36189	1.3467	-0.274373	0.863533	0.673548	-0.843241	-0.546438	0.344341
Male	1	1	1	1	1	4	1	4	3	0.535308	0.148604	0.527275	0.822386	-1.0849	1.41566	-0.852981	-0.679042	0.791756	1.287	-0.0561811	-0.033411	0.200311	0.0453251	-1.32282	-0.850114	-0.540484	-1.27083	-0.564432	-0.181437
Male	1	1	1	1	1	3	2	3	2	-0.633074	-0.241736	-0.546793	-0.577483	-0.879092	0.323188	-0.680919	0.622908	-0.652483	0.581702	-0.0093925	0.905664	0.0802234	-0.34157	-0.0433439	0.080395	-0.0930523	0.604484	0.0630473	0.109623
Male	1	1	1	1	0	2	3	2	2	0.171892	-0.145848	-0.393527	-0.386839	0.630145	-0.558936	0.216071	0.321485	-0.449729	-0.542664	-0.250263	-0.301718	1.25708	1.3467	0.736733	1.25313	1.23438	0.634677	1.03763	1.17554
Male	1	1	1	1	0	1	3	1	2	-0.0407063	-0.479335	-0.352857	-0.132599	0.42434	-1.4651	0.244324	-0.0807661	-0.164632	-0.905347	-0.558072	1.59761	-0.256022	-1.02157	-0.589755	-0.539187	-1.00878	0.402056	0.750827	-1.09889
Male	1	1	1	1	1	1	4	1	2	0.535308	-0.67196	-0.73375	-0.664068	0.287137	-1.20861	1.5102	0.701756	-0.730118	-1.44802	-1.02106	-0.337022	-0.0398641	-0.318122	-0.721675	-0.514927	-0.449921	-0.872413	-0.774473	0.0949352
Male	1	1	1	1	1	4	1	4	3	1.09315	2.11728	1.55631	0.912765	-0.39888	1.479	-1.52162	-0.716033	0.881205	2.30844	1.92924	-1.79859	-0.280039	0.0453251	-0.301258	-0.323032	0.022823	-1.83854	-1.38351	0.44622
Male	1	1	1	1	1	1	4	1	2	-0.985587	-0.869676	-0.75922	-0.60108	1.52197	-2.27252	0.597269	0.556767	-0.658848	-1.39356	-0.653713	1.96477	-0.976547	-1.50226	-2.30785	-2.36007	-2.64463	-1.17106	-1.60679	-2.90292
Male	2	1	1	1	1	4	1	4	2	0.886004	0.199518	-0.418018	-0.593865	-0.467482	2.16984	-1.12136	0.646564	-0.668948	2.02496	-0.146862	-1.83389	-0.232004	-0.212605	-0.955393	-0.807898	-0.503106	-2.54685	-2.35231	0.355314
Male	2	1	1	1	1	1	3	1	3	-0.954697	0.123147	0.151656	0.284707	0.973154	-1.64276	-0.0465019	-2.87925	0.225671	-0.791026	2.95343	-0.146382	-1.24074	-1.04502	0.859035	-0.0786463	-0.243243	0.86765	-0.879895	0.0489489
Male	2	1	1	1	0	4	1	4	3	-0.186073	0.929285	1.14774	1.1405	-0.467482	1.24885	-1.2744	-1.02223	1.1895	1.78263	1.23407	0.0936819	0.704679	0.936356	-1.13851	-0.460462	0.0241905	-0.994882	-0.386265	-0.135293
Male	2	1	1	1	1	4	1	4	3	0.535308	-0.35205	-0.0988515	0.201141	0.492942	1.03707	-0.875063	-0.21904	0.139126	1.13452	-0.643064	-1.8692	-0.952529	-1.06846	1.20205	0.413974	-0.0716126	-0.404397	-0.658994	0.270944
Male	2	1	1	0	0	3	3	2	3	0.511685	0.00434781	0.131451	0.329218	-0.604685	0.223585	0.35941	-0.319429	0.270668	-0.345946	-0.217498	-0.972487	1.8335	2.12049	0.463986	1.25578	1.3598	-0.191163	0.218935	1.22215
Male	2	1	1	1	1	3	2	3	2	-0.215146	-0.633774	-0.695475	-0.618867	0.767349	0.379976	-0.521032	0.556249	-0.672965	0.444435	-0.677735	-1.05722	1.80948	1.80394	0.908727	1.60123	1.50075	0.18302	0.533148	1.38112
Male	3	2	1	1	1	2	2	3	3	0.449905	0.60089	0.812359	0.9147	0.149934	0.11319	-0.41075	-0.818349	0.919796	0.223295	0.514181	-0.21699	-0.496197	0.994977	1.5627	1.00422	1.54376	1.53455	2.36927	-0.463691
Male	3	2	1	0	0	1	2	2	3	-0.118841	-0.0211092	0.525416	0.943439	-2.04532	-1.65963	-0.196289	-0.854762	0.955952	-0.696255	0.0327078	0.474961	0.152276	0.490841	-0.262796	-0.0493874	0.295129	0.134993	-0.181833	0.139757
Male	3	2	1	1	0	1	2	2	3	-0.422293	-0.233251	0.153166	0.522063	0.630145	-0.73827	-0.411356	-0.453895	0.468437	-0.142787	-0.0896701	1.01864	-0.183969	-0.236053	-0.715643	-0.591417	-0.385207	-0.0188403	-0.444478	-0.35627
Male	3	2	1	0	0	3	2	3	3	-0.991038	-0.615106	-0.100864	0.379938	1.17896	0.395464	-0.670053	-0.345284	0.319546	0.603191	-0.323589	0.0866212	2.91429	-0.0601918	0.0285444	1.28336	0.142842	0.185077	0.913974	1.45542
Male	3	2	1	0	1	1	4	1	1	1.13494	-0.784819	-1.18943	-1.40316	-1.90812	-1.4831	1.89374	1.3591	-1.36049	-1.67738	-1.36501	-0.0898968	0.464504	1.08877	-2.37828	-1.54698	-0.59214	-2.37912	-1.7715	-0.303627
Male	3	2	1	1	1	2	1	3	3	1.55287	1.59965	1.28266	0.890114	1.11036	-0.255842	-0.900628	-0.864356	0.913231	0.546823	1.11277	1.38579	-1.31279	-1.63122	-0.52359	-1.23728	-1.92707	0.368004	-0.508285	-1.72112
Male	3	2	1	0	0	3	4	2	2	-0.82205	-0.963018	-0.724095	-0.483584	-0.261676	0.651895	0.504004	0.457776	-0.551356	-0.288214	-0.841732	1.73883	-0.928512	-1.00984	-0.287956	-0.737128	-0.835862	0.77552	-0.0461531	-1.03024
Male	3	2	1	1	0	2	4	1	2	2.43779	0.15115	-0.567835	-0.792016	-0.0558715	-0.151903	1.67515	0.715247	-0.82851	-1.196	-0.822272	1.30813	-0.880477	-0.189157	-0.17787	-0.610739	-0.056413	0.678331	0.92715	-0.944287
Male	4	3	1	1	1	1	3	2	3	1.31665	0.386203	0.11923	0.0831632	-1.2221	-0.729207	0.365656	-0.0328208	-0.0028613	-0.703912	-0.121627	1.08924	-0.760389	-0.236053	0.00867163	-0.38868	0.0104806	0.756876	1.27698	-0.507465
Male	4	3	1	0	1	2	2	2	3	0.122831	-0.453878	0.0528492	0.518857	1.65917	-0.520948	-0.207105	-0.481852	0.474064	-0.218178	-0.59463	0.390232	-0.664319	-0.716741	-1.17412	-1.25274	-1.02013	-0.844425	-1.34896	-1.67179
Male	4	3	1	1	1	4	1	4	3	0.10466	0.488031	0.452221	0.490706	0.698747	0.829107	-0.948393	-0.51272	0.459724	1.12502	0.548691	-0.174625	-1.4569	-1.12708	0.594811	-0.481769	-0.484218	0.580367	0.164674	-0.437067
Male	4	3	1	1	0	1	1	3	3	-0.967416	0.29286	0.765131	1.06456	1.24756	-0.814125	-0.811887	-0.944349	1.09363	0.189541	0.84435	1.12455	-0.448162	-0.153984	-1.06856	-1.02984	-0.529317	-0.320208	-0.107634	-0.928664
Male	4	3	1	1	1	4	2	3	3	0.00835481	0.0213191	0.386186	0.702086	-0.536083	1.12176	-0.361045	-0.714015	0.700881	0.60796	0.0267564	-1.10664	1.71341	1.2998	-1.68292	-0.4696	-0.121278	-2.49352	-0.842358	0.34497
Male	4	3	1	1	1	1	4	1	2	0.602539	-0.269739	-0.241491	-0.0786756	-1.49651	-1.30627	1.05726	0.0563139	-0.154033	-1.28076	-0.573108	0.206653	0.224328	0.268083	0.226562	0.3792	0.445678	0.463692	0.178276	0.400393
Male	4	3	1	1	1	3	1	4	2	-2.42653	-1.65884	-1.074	-0.74354	1.31616	0.636099	-1.1452	0.678491	-0.787043	1.28309	-1.13279	-0.478236	-0.520214	-0.177433	-1.10286	-1.10117	-0.560261	-1.36609	-1.87608	-0.0986684
Male	4	3	1	1	1	4	2	3	3	-1.29449	-0.0211092	0.499113	0.903523	1.31616	0.86143	-0.388736	-0.491335	0.798021	0.523873	0.602304	1.42816	0.128258	-1.19743	-1.07766	-0.696826	-1.49958	-0.173504	-1.27159	0.235397
Male	4	3	1	1	0	1	4	1	1	0.280917	-1.09879	-1.52056	-1.8945	-1.1535	-1.34712	2.98048	1.921	-1.75271	-1.97978	-1.42965	0.76445	-0.0158466	0.103946	-1.57996	-1.17617	-0.649549	-1.03791	-0.923248	-0.473316
Male	4	3	1	1	1	3	4	1	1	-1.40897	-1.7751	-1.6529	-1.94285	-1.2221	0.337896	2.67753	1.87266	-1.78163	-1.45044	-1.68544	0.736207	0.152276	0.0218769	0.463646	0.514986	0.433699	1.02504	0.926707	0.473956
Male	4	3	1	0	0	1	4	1	2	-0.827501	-0.275679	-0.249532	-0.0879092	-1.42791	-1.0656	0.788927	0.0397732	-0.156406	-1.06681	0.0397931	0.482021	-0.424144	0.866012	1.3957	0.915503	1.39377	1.82209	1.49403	-0.431934
Male	4	3	1	1	0	1	3	1	3	1.61283	0.9208	0.895034	0.817644	0.218535	-1.22883	0.119463	-0.852395	0.846417	-0.736461	0.342232	1.03982	0.152276	-0.376742	-0.167794	0.0222138	-0.19028	0.549335	0.417584	-0.391593
Male	5	3	2	0	1	2	3	2	4	0.644332	0.830003	1.25172	1.34542	-1.3593	-0.102539	-0.0814937	-1.27835	1.4767	-0.146776	0.686417	-1.9398	2.98634	1.90946	2.27369	3.06234	2.29097	0.595794	1.15017	2.55837
Male	5	3	2	1	1	2	1	4	3	-0.378683	0.437117	0.479543	0.560647	-0.467482	-0.0112034	-0.897827	-0.528953	0.523148	0.660834	0.719818	0.0301354	1.30512	0.795667	0.281427	0.907593	0.746591	0.401383	1.01881	0.889939
Male	5	3	2	1	1	3	3	2	2	-0.754818	-0.971504	-0.906947	-0.812292	-1.0849	0.543489	0.390614	0.658029	-0.835543	-0.249178	-0.881973	1.37167	-0.496197	-0.85743	-0.391649	-0.525119	-0.722491	0.495182	-0.399542	-0.375692
Male	5	3	2	1	1	3	2	3	2	0.311807	0.683201	0.0499916	-0.168295	-0.193075	0.464094	-0.489426	0.328818	-0.282779	0.450288	0.676137	-1.71386	0.536556	0.43222	1.6727	1.66164	1.33947	0.268255	0.285173	1.63185
Male	5	3	2	1	1	4	3	2	2	-1.58522	-1.5358	-1.25022	-1.18536	0.973154	0.902862	0.14991	1.14166	-1.18063	0.0666338	-1.2876	-1.69974	-1.72109	-1.02157	0.266351	-0.985742	-0.535453	-1.13916	-1.50281	-0.602092
Male	5	3	2	1	1	3	2	3	3	0.0501476	0.258918	0.346013	0.483625	0.973154	0.641888	-0.1346	-0.436021	0.431229	0.198783	0.29791	0.0936819	-0.880477	-0.458811	0.0740111	-0.416712	-0.114714	0.236	0.571852	-0.411793
Male	5	3	2	0	1	1	4	1	1	-0.772989	-1.10982	-1.2391	-1.36168	0.42434	-2.74942	2.60177	1.24824	-1.31949	-2.24384	-1.04814	-0.0263503	-0.952529	-0.400191	-0.0547489	-0.577391	-0.138919	0.0240442	-0.500309	-0.549509
Male	5	3	2	1	1	2	4	2	2	0.130099	-0.649048	-0.471707	-0.228542	0.904552	-0.0387538	0.414102	0.175339	-0.297357	-0.479927	-0.836871	-0.0051682	-0.760389	-0.423639	0.421905	-0.0685663	0.102639	0.52424	-0.370454	-0.0593336
Male	5	3	2	1	1	4	1	4	2	0.190063	0.509245	-0.0024689	-0.152964	0.287137	2.41865	-0.752064	0.337118	-0.274321	1.62805	0.535357	-1.02191	0.0802234	-0.916051	0.565186	0.55958	-0.252658	-0.129326	0.154464	0.892016
Male	5	3	2	0	1	2	1	3	3	2.04348	1.95181	1.28904	0.703776	0.698747	-0.092247	-0.799446	-0.649248	0.679458	0.515076	1.25385	-0.139322	0.512539	-0.681569	0.160768	0.469653	-0.249818	0.162157	0.394699	1.02363
Male	5	3	2	0	1	2	3	2	2	-0.0407063	0.00434781	-0.239902	-0.231798	0.630145	-0.322141	0.294483	0.163614	-0.297428	-0.5057	0.0308002	-0.209929	-0.568249	-0.423639	-0.0601495	-0.314613	-0.165855	-0.107658	0.336855	-0.3431
Male	5	3	2	1	1	2	2	2	2	-0.682135	-0.195065	-0.793486	-0.986969	0.149934	0.0511969	-0.255546	1.02007	-1.02008	0.0593522	0.0803714	-1.37495	1.20905	1.62808	1.4872	1.82345	1.75677	0.458594	-0.339077	1.71517
Male	5	3	2	1	1	2	1	4	3	1.89812	2.8131	1.89193	0.906291	-1.2907	-0.195608	-1.18663	-0.779762	0.897649	0.912925	2.24874	-0.81009	0.272363	0.526013	0.490856	0.605441	0.733716	-0.0184911	0.00648044	0.636063
Male	6	3	2	0	0	1	4	1	1	0.875101	0.165575	-0.941497	-1.34708	-0.947693	-2.06798	1.32089	1.42922	-1.32828	-1.64067	-0.185779	1.32931	-0.760389	-0.493983	-0.278597	-0.608523	-0.335437	0.589002	0.00994612	-0.63265
Male	6	3	2	0	1	4	1	4	3	-0.0279868	0.63653	0.459659	0.411581	0.83595	1.54196	-1.20837	-0.399093	0.358781	1.83571	0.796482	0.241957	-1.43288	-1.34984	0.226408	-0.742574	-0.982393	0.485986	0.0830299	-1.16685
Male	6	3	2	1	1	3	1	4	3	0.566198	0.307286	0.253795	0.320773	0.698747	0.231418	-1.02875	-0.318626	0.262244	0.931794	0.116448	-0.22405	-0.760389	-1.19743	-1.05126	-1.2202	-1.47889	-1.1266	-1.09687	-1.03014
Male	6	3	2	0	0	2	4	2	2	-0.0225355	-0.335079	-0.886886	-1.07646	0.630145	-0.0259442	0.63417	1.06704	-1.09044	-0.61541	-0.390176	1.21634	0.488521	-0.728465	0.180783	0.475545	-0.283828	0.995432	1.06507	0.349697
Male	6	3	2	1	1	3	3	2	1	-0.0516088	-0.835733	-1.35446	-1.676	0.630145	0.585797	0.231255	1.71994	-1.58677	-0.117572	-0.991979	-2.25754	1.73743	1.69842	0.366871	1.14589	1.16109	-1.81217	-0.937037	1.29876
Male	6	3	2	1	0	1	3	1	3	0.916894	1.52752	1.58003	1.28607	-1.63371	-1.18154	0.251602	-1.07046	1.33422	-0.802309	1.36155	1.67528	-0.880477	-0.927775	-1.23557	-1.44732	-1.26634	-0.216448	-0.628117	-1.212
Male	6	3	2	0	1	1	3	2	3	2.11617	2.27851	1.74195	1.02742	-1.49651	-1.04573	0.037975	-0.791867	1.0059	-0.610567	1.55989	0.531446	-0.616284	-0.400191	-1.84356	-1.74913	-1.13517	-1.4409	-1.54773	-1.0638
Male	6	3	2	1	1	1	4	1	3	-1.19092	-0.335079	0.307007	0.842265	-1.0163	-0.747958	0.918979	-0.761977	0.83665	-1.02605	0.13409	0.573811	-0.0398641	0.455668	0.507476	0.453196	0.705397	0.972957	0.672948	0.174214
Male	6	3	2	1	0	1	1	3	4	1.96535	3.95018	4.34574	2.59381	-2.04532	-1.29435	-0.955493	-2.33458	3.23472	0.104032	3.42551	-0.682997	1.47324	1.9329	2.28627	2.55659	2.3074	1.91194	2.54962	1.61111
Male	7	2	2	0	1	4	2	3	2	-1.53616	-1.45519	-0.97507	-0.665626	1.45337	0.807898	-0.378	0.483784	-0.695412	0.490529	-1.20577	-0.153443	-1.55297	-1.74846	0.166854	-0.902747	-1.81663	0.161133	-0.279916	-0.275617
Male	7	2	2	1	1	4	2	4	2	0.862382	-0.122937	-0.501284	-0.5654	1.72777	1.23291	-0.636277	0.486154	-0.619169	0.946027	-0.509213	-1.13488	-0.448162	-0.681569	-0.359845	-0.464596	-0.541166	-1.17807	-0.788765	0.421957
Male	7	2	2	1	1	3	2	3	3	-0.723928	-0.402964	0.28824	0.865125	0.218535	0.40881	-0.163624	-0.843488	0.884345	0.12851	-0.172744	1.73177	-0.520214	-1.03329	-1.37293	-1.31827	-1.45142	-0.328895	0.432563	-1.29402
Male	7	2	2	1	1	4	1	4	3	0.807869	1.0693	0.980211	0.835235	0.904552	0.949549	-1.43099	-0.739477	0.820777	1.86519	0.891156	0.446718	0.296381	0.232911	-0.424855	-0.100345	0.0680626	-0.0487233	-0.0358518	0.449085
Male	7	2	2	1	1	1	4	1	1	-0.978319	-1.27699	-1.72431	-2.23559	0.83595	-1.22056	1.4069	2.17253	-1.99851	-1.40864	-1.18891	1.52701	-0.256022	-0.904327	-1.35602	-1.13979	-1.30307	-0.407887	-0.14379	-1.75315
Male	7	2	2	1	1	2	4	1	1	-0.476805	-0.903618	-1.19668	-1.36904	0.904552	-0.609064	0.623767	1.47859	-1.34913	-0.815971	-0.9051	-1.50204	-0.0878991	1.03015	-0.791736	-0.597616	0.256638	-1.99223	-0.0605948	0.103512
Male	7	2	2	1	1	2	3	2	2	0.244575	-0.733905	-0.840832	-0.817054	1.59057	-0.601506	-0.0857088	0.720766	-0.848972	-0.344796	-0.980927	-1.24785	-0.784407	-0.365018	0.22472	-0.238841	0.0345969	-0.690752	-0.599787	0.380007
Male	7	2	2	1	1	2	3	2	4	-0.458634	0.980199	1.49498	1.55395	-1.1535	-0.417105	0.0528319	-1.50384	1.76493	-0.37363	1.44554	0.016014	-0.520214	-0.271226	1.46735	0.915379	0.789808	1.59889	1.57258	0.539362
Male	7	2	2	0	0	4	2	4	3	-0.0643283	-0.139908	-0.0332897	0.168493	-1.0849	1.23855	-0.596516	-0.120951	0.0875369	0.904437	-0.136798	0.291382	1.11298	0.3736	-1.06598	-0.226224	-0.211185	-0.794946	-0.704575	0.432156
Male	7	2	2	1	0	2	1	4	3	-0.554939	1.11597	1.27453	1.17845	0.149934	-0.194342	-1.50879	-1.08978	1.24917	1.35503	1.66704	1.03982	-0.135934	-0.177433	0.517691	0.405755	0.336294	1.24475	1.15878	-0.128059
Male	7	2	2	1	0	2	4	1	2	-1.33628	-1.2685	-0.676803	-0.195974	0.218535	-0.287665	1.28887	0.146497	-0.265566	-1.06028	-1.03524	0.347868	0.152276	0.854288	0.0577343	0.202378	0.652912	0.380365	0.894113	-0.0505734
Male	7	2	2	0	1	1	3	2	3	0.226404	-0.0380805	0.135038	0.362017	-0.879092	-0.755349	-0.0603407	-0.312464	0.295689	-0.425527	-0.141793	0.453778	0.584591	0.221187	0.713462	0.93003	0.687466	1.11269	0.928772	0.504314
Male	7	2	2	1	1	4	2	4	2	-0.82205	-0.818762	-0.689049	-0.505337	1.31616	0.953015	-0.600368	0.603508	-0.594476	0.780746	-0.65672	-0.41469	-1.55297	-1.59605	1.11307	-0.161944	-0.937543	0.930753	-1.24591	0.194661
Male	7	2	2	1	1	3	4	1	1	-1.14912	-2.19344	-1.72421	-1.95616	-0.947693	0.630717	2.76637	1.77386	-1.78436	-1.40503	-2.32012	0.256078	0.488521	0.608082	0.990297	1.10838	1.04706	1.27138	0.571674	0.95953
Male	8	2	3	1	0	2	3	2	2	0.329978	0.307286	0.04681	0.02396	0.767349	-0.524395	0.0102942	-0.058521	-0.0452454	-0.385014	0.223872	1.54113	0.00817091	-0.927775	0.691133	0.620359	-0.195025	1.67687	1.99272	-0.043383
Male	8	2	3	0	1	4	1	4	3	0.0446964	0.208004	0.217032	0.328306	0.767349	1.74458	-1.37074	-0.323281	0.270974	2.19752	0.236292	-0.520601	-1.74511	-1.33812	1.09457	-0.37403	-0.495586	0.829692	-1.01099	-0.133311
Male	8	2	3	1	1	1	4	1	3	2.13979	0.555916	0.183612	0.079621	-1.2221	-1.61918	1.08615	-0.100442	0.0107912	-1.39716	-0.27553	-0.11814	0.560574	0.807391	-0.10416	0.282038	0.540822	-0.0920904	-0.40577	0.523742
Male	8	2	3	1	1	2	1	3	3	-0.863843	-0.110209	0.224082	0.546822	0.492942	-0.517098	-0.683649	-0.574408	0.522896	0.201237	0.274941	0.778572	1.08896	-0.505707	1.26993	1.59261	0.507975	1.86798	0.548688	1.25662
Male	8	2	3	0	0	4	3	3	3	1.71096	0.602587	0.594396	0.615752	-1.2221	0.692384	-0.129503	-0.586663	0.584941	0.214935	-0.0403116	0.96215	-0.352092	-0.0484677	-1.27726	-1.13015	-0.57013	-0.619348	-1.03316	-0.748633
Male	8	2	3	1	1	1	4	1	1	-0.173353	-1.24729	-1.87744	-2.53971	-0.124473	-1.78689	0.879407	2.57776	-2.21506	-1.35878	-1.4635	-1.9398	1.4252	1.83911	1.5249	1.93259	1.85249	-0.168372	-1.19017	1.90787
Male	9	2	3	1	0	1	4	1	1	-1.08189	-1.49761	-1.56603	-1.85413	0.767349	-0.669521	1.44033	1.83299	-1.7186	-1.25097	-1.43462	0.164289	-0.0158466	1.24118	-0.140626	-0.0432706	0.708114	0.0619094	0.784673	-0.909506
Male	9	2	3	1	1	4	1	4	4	0.11738	0.9208	1.62087	1.76138	-1.0163	0.653712	-1.10531	-1.75107	2.07864	1.23904	1.06116	1.05394	0.248346	-0.728465	-0.814249	-0.426388	-0.833266	-0.100875	-0.858301	-0.180242
Male	9	2	3	0	0	1	4	1	3	0.898723	0.305589	0.556355	0.755793	-1.90812	-0.847595	0.698485	-0.737014	0.751824	-0.942383	-0.0283053	-0.428811	1.37717	1.69842	-0.30579	0.479771	0.788996	-0.522442	1.20683	0.456846
Male	9	2	3	1	0	3	3	2	3	-0.79116	-0.203551	0.064958	0.362954	0.218535	0.332104	0.0686274	-0.332786	0.29975	-0.0914853	0.12061	0.948029	0.296381	-0.177433	-1.40232	-0.862866	-0.726904	-0.752358	0.0752005	-1.06401
Male	9	2	3	1	1	3	1	4	3	-1.96681	-0.0991773	-0.0892927	0.0569563	0.42434	0.273098	-0.781305	0.143022	-0.0663139	0.666163	0.85266	-0.598268	-0.568249	-0.505707	0.107617	-0.183795	-0.13443	-0.230577	-0.0117884	0.325489
Male	9	2	3	1	1	2	1	4	2	0.831491	0.63653	-0.0471422	-0.277138	1.04176	-0.0722493	-0.960127	0.307881	-0.364474	0.702027	0.384234	-0.351143	0.704679	0.350152	-0.531904	0.0152782	0.0720066	-0.692832	0.892085	0.140719
Male	10	4	3	0	1	4	1	4	3	0.953235	0.458331	0.19422	0.148244	1.65917	1.00729	-1.21588	-0.102549	0.0646625	1.57099	0.122325	0.0442569	-1.31279	-1.6195	-1.30379	-1.84797	-2.32619	-1.19652	-0.534403	-2.06504
Male	10	4	3	1	1	2	3	2	3	-0.409573	-0.369021	0.243956	0.766818	-0.39888	-0.126181	-0.0621568	-0.615887	0.723891	-0.171462	-0.267174	0.227836	0.320398	-0.0719158	-0.847668	-0.420734	-0.348279	-0.614136	-0.254781	-0.170047
Male	10	4	3	1	1	4	4	1	1	-0.754818	-1.63763	-1.59426	-1.86415	0.0127302	1.11489	2.04276	1.81633	-1.72525	-0.986503	-1.7267	-0.132261	-0.159952	0.221187	-0.802255	-0.640946	-0.150747	-0.809014	-0.334779	-0.477976
Male	11	3	3	0	1	4	2	4	3	1.23852	1.11003	1.24207	1.14134	0.0813319	0.791468	-0.51343	-1.05583	1.20466	0.617945	0.717439	-1.29728	-0.0398641	1.26463	1.85638	1.51377	1.82182	0.914621	1.33729	0.920032
Male	11	3	3	0	1	2	4	1	1	0.498966	-1.1497	-1.70169	-2.22245	-1.63371	-0.218594	2.01386	2.17532	-1.98988	-1.35649	-1.56569	0.474961	-0.0638816	0.549461	0.551693	0.479204	0.776347	0.96245	-0.205884	0.574876
Male	11	3	3	1	1	4	2	3	3	0.389941	0.131633	0.216945	0.37593	-1.2221	0.989037	-0.383426	-0.284024	0.299243	0.573331	-0.0120006	-1.09958	1.49726	2.22601	0.944207	1.50996	1.66119	0.181998	0.437434	1.3305
Male	11	3	3	1	0	3	2	3	3	-1.59067	-0.555706	-0.0377195	0.443061	0.561544	0.220816	-0.328461	-0.386019	0.383153	0.19457	0.0309867	-0.0616539	0.584591	1.32325	0.914188	1.09196	1.3215	0.982746	1.3244	0.768304
Male	11	3	3	1	1	3	3	2	3	-0.300548	-0.139908	0.0590575	0.311654	-0.261676	0.527812	0.0774099	-0.35277	0.265364	-0.0217325	-0.0310822	-0.344083	-1.16869	-0.986395	-0.396533	-1.01534	-0.859564	-0.551404	-0.33571	-0.745416
Male	11	3	3	1	1	3	2	3	3	-0.736647	1.08203	1.18085	1.08208	0.492942	0.130491	-0.276853	-0.990846	1.12632	0.110912	1.72834	-0.598268	-2.27349	-2.04156	1.37009	-0.810484	-2.30513	1.04996	0.622551	-4.03838
Male	11	3	3	1	1	3	3	3	2	-1.40897	-0.767848	-0.384337	-0.0012786	0.698747	0.596662	-0.110084	0.0244453	-0.0839282	0.159368	-0.33801	-1.14194	-0.0398641	1.19429	1.35924	1.11776	1.51952	0.566198	1.15007	0.787114
Male	12	0	3	1	1	4	3	3	1	-0.57311	-0.912104	-1.28003	-1.51585	0.492942	1.4901	-0.0372747	1.50658	-1.45536	0.455372	-0.879544	-1.48086	-0.0398641	0.572909	-0.555447	-0.376028	0.175859	-1.72892	-2.37787	0.507403

## Sheet: Table2
	X	Kingdom	Phylum	Class	Order	Family	Genus	taxa.id	log2FoldChange	padj	taxa	res
Android	TACGTAGGGAGCGAGCGTTGTCCGGAATTACTGGGTGTAAAGGGAGCGTAGGCGGGACGGCAAGTCAGATGTGAAAACTATGGGCTCAACCCATAGACTGCATTTGAAACTGTTGTTCTTGAGTGAGGTAGAGGTAAGCGGAATTCCTGGTGTAGCGGTGAAATGCGTAGAGATCAGGAGGAACATCGGTGGCGAAGGCGGCTTACTGGGCCTTTACTGACGCTGAGGCTCGAAAGCGTGGGGAGCAAACAGG	Bacteria	Firmicutes	Clostridia	Clostridiales	Ruminococcaceae	Ruminococcus	ID. 85	6.72996	0.00845842	TACGTAGGGAGCGAGCGTTGTCCGGAATTACTGGGTGTAAAGGGAGCGTAGGCGGGACGGCAAGTCAGATGTGAAAACTATGGGCTCAACCCATAGACTGCATTTGAAACTGTTGTTCTTGAGTGAGGTAGAGGTAAGCGGAATTCCTGGTGTAGCGGTGAAATGCGTAGAGATCAGGAGGAACATCGGTGGCGAAGGCGGCTTACTGGGCCTTTACTGACGCTGAGGCTCGAAAGCGTGGGGAGCAAACAGG	11
	TACGTAGGTGGCGAGCGTTATCCGGAATGATTGGGCGTAAAGGGTGCGTAGGTGGCAGATCAAGTCTGGAGTAAAAGGTATGGGCTCAACCCGTACTTGCTCTGGAAACTGATCAGCTAGAGAACAGAAGAGGACGGCGGAACTCCATGTGTAGCGGTAAAATGCGTAGATATATGGAAGAACACCGGTGGCGAAGGCGGCCGTCTGGTCTGGATTCTGACACTGAAGCACGAAAGCGTGGGGAGCAAATAGG	Bacteria	Firmicutes	Erysipelotrichia	Erysipelotrichales	Erysipelotrichaceae	Holdemanella	ID. 108	9.98159	1.55261e-05	TACGTAGGTGGCGAGCGTTATCCGGAATGATTGGGCGTAAAGGGTGCGTAGGTGGCAGATCAAGTCTGGAGTAAAAGGTATGGGCTCAACCCGTACTTGCTCTGGAAACTGATCAGCTAGAGAACAGAAGAGGACGGCGGAACTCCATGTGTAGCGGTAAAATGCGTAGATATATGGAAGAACACCGGTGGCGAAGGCGGCCGTCTGGTCTGGATTCTGACACTGAAGCACGAAAGCGTGGGGAGCAAATAGG	11
	AACGTAGGGTGCAAGCGTTGTCCGGAATTACTGGGTGTAAAGGGAGCGCAGGCGGACCGGCAAGTTGGAAGTGAAAACTATGGGCTCAACCCATAGATTGCTTTCAAAACTGCTGGCCTTGAGTAGTGCAGAGGTAGGTGGAATTCCCGGTGTAGCGGTGGAATGCGTAGATATCGGGAGGAACACCAGTGGCGAAGGCGACCTACTGGGCACCAACTGACGCTGAGGCTCGAAAGCATGGGTAGCAAACAGG	Bacteria	Firmicutes	Clostridia	Clostridiales	Ruminococcaceae	Gemmiger	ID. 113	6.98525	0.00984916	AACGTAGGGTGCAAGCGTTGTCCGGAATTACTGGGTGTAAAGGGAGCGCAGGCGGACCGGCAAGTTGGAAGTGAAAACTATGGGCTCAACCCATAGATTGCTTTCAAAACTGCTGGCCTTGAGTAGTGCAGAGGTAGGTGGAATTCCCGGTGTAGCGGTGGAATGCGTAGATATCGGGAGGAACACCAGTGGCGAAGGCGACCTACTGGGCACCAACTGACGCTGAGGCTCGAAAGCATGGGTAGCAAACAGG	11
	TACGGAGGATTCGAGCGTTATCCGGATTTATTGGGTTTAAAGGGAGCGTAGGCGGGTTGTTAAGTCAGTTGTGAAAGTTTGCGGCTCAACCGTAAAATTGCAGTTGATACTGGCGACCTTGAGTGCAACAGAGGTAGGCGGAATTCGTGGTGTAGCGGTGAAATGCTTAGATATCACGAAGAACTCCGATTGCGAAGGCAGCTTACTGGATTGTAACTGACGCTGATGCTCGAAAGTGTGGGTATCAAACAGG	Bacteria	Bacteroidetes	Bacteroidia	Bacteroidales	Bacteroidaceae	Bacteroides	ID. 114	9.73881	1.72031e-05	TACGGAGGATTCGAGCGTTATCCGGATTTATTGGGTTTAAAGGGAGCGTAGGCGGGTTGTTAAGTCAGTTGTGAAAGTTTGCGGCTCAACCGTAAAATTGCAGTTGATACTGGCGACCTTGAGTGCAACAGAGGTAGGCGGAATTCGTGGTGTAGCGGTGAAATGCTTAGATATCACGAAGAACTCCGATTGCGAAGGCAGCTTACTGGATTGTAACTGACGCTGATGCTCGAAAGTGTGGGTATCAAACAGG	11
	TACGTAGGTGGCGAGCGTTATCCGGAATCATTGGGCGTAAAGGGTGCGCAGGTGGTACATTAAGTCCGAAGTAAAAGGCAGCAGCTCAACTGCTGTTGGCTTTGGAAACTGGTGAACTGGAGTGCAGGAGAGGGCGATGGAATTCCATGTGTAGCGGTAAAATGCGTAGATATATGGAGGAACACCAGTGGCGAAGGCGGTCGCCTGGCCTGCAACTGACACTGAGGCACGAAAGCGTGGGGAGCAAATAGG	Bacteria	Firmicutes	Erysipelotrichia	Erysipelotrichales	Erysipelotrichaceae	Absiella	ID. 327	7.67949	4.65281e-05	TACGTAGGTGGCGAGCGTTATCCGGAATCATTGGGCGTAAAGGGTGCGCAGGTGGTACATTAAGTCCGAAGTAAAAGGCAGCAGCTCAACTGCTGTTGGCTTTGGAAACTGGTGAACTGGAGTGCAGGAGAGGGCGATGGAATTCCATGTGTAGCGGTAAAATGCGTAGATATATGGAGGAACACCAGTGGCGAAGGCGGTCGCCTGGCCTGCAACTGACACTGAGGCACGAAAGCGTGGGGAGCAAATAGG	11
	TACGTAGGTGGCGAGCGTTATCCGGAATGATTGGGCGTAAAGGGTGCGTAGGTGGCAGAACAAGTCTGGAGTAAAAGGTATGGGCTCAACCCGTACTGGCTCTGGAAACTGTTCAGCTAGAGAACAGAAGAGGACGGCGGAACTCCATGTGTAGCGGTAAAATGCGTAGATATATGGAAGAACACCGGTGGCGAAGGCGGCCGTCTGGTCTGTTGCTGACACTGAAGCACGAAAGCGTGGGGAGCAAATAGG	Bacteria	Firmicutes	Erysipelotrichia	Erysipelotrichales	Erysipelotrichaceae	Holdemanella	ID. 193	-11.0917	5.05033e-06	TACGTAGGTGGCGAGCGTTATCCGGAATGATTGGGCGTAAAGGGTGCGTAGGTGGCAGAACAAGTCTGGAGTAAAAGGTATGGGCTCAACCCGTACTGGCTCTGGAAACTGTTCAGCTAGAGAACAGAAGAGGACGGCGGAACTCCATGTGTAGCGGTAAAATGCGTAGATATATGGAAGAACACCGGTGGCGAAGGCGGCCGTCTGGTCTGTTGCTGACACTGAAGCACGAAAGCGTGGGGAGCAAATAGG	0
	TACGTAGGATGCAAGCGTTATCCGGATTTACTGGGTGTAAAGGGAGCGCAGGCGGGACTGCAAGTTGGATGTGAAATACCGTGGCTTAACCACGGAACTGCATCCAAAACTGTAGTTCTTGAGTGAAGTAGAGGCAAGCGGAATTCCGAGTGTAGCGGTGAAATGCGTAGATATTCGGAGGAACACCAGTGGCGAAGGCGGCTTGCTGGGCTTTAACTGACGCTGAGGCTCGAAAGTGTGGGGAGCAAACAGG	Bacteria	Firmicutes	Clostridia	Clostridiales	Ruminococcaceae	Clostridium_IV	ID. 75	-4.79873	0.00492831	TACGTAGGATGCAAGCGTTATCCGGATTTACTGGGTGTAAAGGGAGCGCAGGCGGGACTGCAAGTTGGATGTGAAATACCGTGGCTTAACCACGGAACTGCATCCAAAACTGTAGTTCTTGAGTGAAGTAGAGGCAAGCGGAATTCCGAGTGTAGCGGTGAAATGCGTAGATATTCGGAGGAACACCAGTGGCGAAGGCGGCTTGCTGGGCTTTAACTGACGCTGAGGCTCGAAAGTGTGGGGAGCAAACAGG	10
	AACGTAGGGTGCAAGCGTTGTCCGGAATTACTGGGTGTAAAGGGAGCGCAGGCGGACCGGCAAGTTGGAAGTGAAAACCATAGGCTCAACCTATGGATTGCTTTCAAAACTGCTGGCCTTGAGTAGTGCAGAGGTAGGTGGAATTCCCGGTGTAGCGGTGGAATGCGTAGATATCGGGAGGAACACCAGTGGCGAAGGCGACCTACTGGGCACCAACTGACGCTGAGGCTCGAAAGCATGGGTAGCAAACAGG	Bacteria	Firmicutes	Clostridia	Clostridiales	Ruminococcaceae	Gemmiger	ID. 150	-7.24549	0.000129994	AACGTAGGGTGCAAGCGTTGTCCGGAATTACTGGGTGTAAAGGGAGCGCAGGCGGACCGGCAAGTTGGAAGTGAAAACCATAGGCTCAACCTATGGATTGCTTTCAAAACTGCTGGCCTTGAGTAGTGCAGAGGTAGGTGGAATTCCCGGTGTAGCGGTGGAATGCGTAGATATCGGGAGGAACACCAGTGGCGAAGGCGACCTACTGGGCACCAACTGACGCTGAGGCTCGAAAGCATGGGTAGCAAACAGG	10
	TACGGAAGATGCGAGCGTTATCCGGATTTATTGGGTTTAAAGGGAGCGTAGGCGGGCTTTTAAGTCAGCGGTCAAATGCCACGGCTCAACCGTGGCCAGCCGTTGAAACTGTAAGCCTTGAGTCTGCACAGGGCACATGGAATTCGTGGTGTAGCGGTGAAATGCTTAGATATCACGAAGAACTCCGATCGCGAAGGCATTGTGCCGGGGCAGCACTGACGCTGAGGCTCGAAAGTGCGGGTATCAAACAGG	Bacteria	Bacteroidetes	Bacteroidia	Bacteroidales	Prevotellaceae	Paraprevotella	ID. 215	-7.13785	0.00845842	TACGGAAGATGCGAGCGTTATCCGGATTTATTGGGTTTAAAGGGAGCGTAGGCGGGCTTTTAAGTCAGCGGTCAAATGCCACGGCTCAACCGTGGCCAGCCGTTGAAACTGTAAGCCTTGAGTCTGCACAGGGCACATGGAATTCGTGGTGTAGCGGTGAAATGCTTAGATATCACGAAGAACTCCGATCGCGAAGGCATTGTGCCGGGGCAGCACTGACGCTGAGGCTCGAAAGTGCGGGTATCAAACAGG	10
	TACGGAGGATTCGAGCGTTATCCGGATTTATTGGGTTTAAAGGGAGCGTAGATGGATGTTTAAGTCAGTTGTGAAAGTTTGCGGCTCAACCGTAAAATTGCAGTTGATACTGGATATCTTGAGTGCAGTTGAGGCAGGCGGAATTCGTGGTGTAGCGGTGAAATGCTTAGATATCACGAAGAACTCCGATTGCGAAGGCAGCCTGCTAAGCTGCAACTGACATTGAGGCTCGAAAGTGTGGGTATCAAACAGG	Bacteria	Bacteroidetes	Bacteroidia	Bacteroidales	Bacteroidaceae	Bacteroides	ID. 225	-7.52491	0.00445662	TACGGAGGATTCGAGCGTTATCCGGATTTATTGGGTTTAAAGGGAGCGTAGATGGATGTTTAAGTCAGTTGTGAAAGTTTGCGGCTCAACCGTAAAATTGCAGTTGATACTGGATATCTTGAGTGCAGTTGAGGCAGGCGGAATTCGTGGTGTAGCGGTGAAATGCTTAGATATCACGAAGAACTCCGATTGCGAAGGCAGCCTGCTAAGCTGCAACTGACATTGAGGCTCGAAAGTGTGGGTATCAAACAGG	10
Gynoid	TACGGAAGGTCCAGGCGTTATCCGGATTTATTGGGTTTAAAGGGAGCGTAGGCCGTTTGGTAAGCGTGTTGTGAAATGTCGGGGCTCAACCTGGGCATTGCAGCGCGAACTGCCAGACTTGAGTGCGCAGGAAGTAGGCGGAATTCGTCGTGTAGCGGTGAAATGCTTAGATATGACGAAGAACTCCGATTGCGAAGGCAGCCTGCTGTAGCGCAACTGACGCTGAAGCTCGAAAGCGTGGGTATCGAACAGG	Bacteria	Bacteroidetes	Bacteroidia	Bacteroidales	Prevotellaceae	Prevotella	ID. 59	9.60234	0.00998443	TACGGAAGGTCCAGGCGTTATCCGGATTTATTGGGTTTAAAGGGAGCGTAGGCCGTTTGGTAAGCGTGTTGTGAAATGTCGGGGCTCAACCTGGGCATTGCAGCGCGAACTGCCAGACTTGAGTGCGCAGGAAGTAGGCGGAATTCGTCGTGTAGCGGTGAAATGCTTAGATATGACGAAGAACTCCGATTGCGAAGGCAGCCTGCTGTAGCGCAACTGACGCTGAAGCTCGAAAGCGTGGGTATCGAACAGG	101
	AACGTAGGGTGCAAGCGTTGTCCGGAATTACTGGGTGTAAAGGGAGCGCAGGCGGACCGGCAAGTTGGAAGTGAAAACTATGGGCTCAACCCATAGATTGCTTTCAAAACTGCTGGCCTTGAGTAGTGCAGAGGTAGGTGGAATTCCCGGTGTAGCGGTGGAATGCGTAGATATCGGGAGGAACACCAGTGGCGAAGGCGACCTACTGGGCACCAACTGACGCTGAGGCTCGAAAGCATGGGTAGCAAACAGG	Bacteria	Firmicutes	Clostridia	Clostridiales	Ruminococcaceae	Gemmiger	ID. 113	8.18527	0.00651792	AACGTAGGGTGCAAGCGTTGTCCGGAATTACTGGGTGTAAAGGGAGCGCAGGCGGACCGGCAAGTTGGAAGTGAAAACTATGGGCTCAACCCATAGATTGCTTTCAAAACTGCTGGCCTTGAGTAGTGCAGAGGTAGGTGGAATTCCCGGTGTAGCGGTGGAATGCGTAGATATCGGGAGGAACACCAGTGGCGAAGGCGACCTACTGGGCACCAACTGACGCTGAGGCTCGAAAGCATGGGTAGCAAACAGG	101
	TACGGAAGATGCGAGCGTTATCCGGATTTATTGGGTTTAAAGGGAGCGTAGGCGGGCTTTTAAGTCAGCGGTCAAATGTCACGGCTCAACCGTGGCCAGCCGTTGAAACTGCAAGCCTTGAGTCTGCACAGGGCACATGGAATTCGTGGTGTAGCGGTGAAATGCTTAGATATCACGAAGAACTCCGATCGCGAAGGCATTGTGCCGGGGCATAACTGACGCTGAGGCTCGAAAGTGCGGGTATCAAACAGG	Bacteria	Bacteroidetes	Bacteroidia	Bacteroidales	Prevotellaceae	Paraprevotella	ID. 180	7.94959	0.00228195	TACGGAAGATGCGAGCGTTATCCGGATTTATTGGGTTTAAAGGGAGCGTAGGCGGGCTTTTAAGTCAGCGGTCAAATGTCACGGCTCAACCGTGGCCAGCCGTTGAAACTGCAAGCCTTGAGTCTGCACAGGGCACATGGAATTCGTGGTGTAGCGGTGAAATGCTTAGATATCACGAAGAACTCCGATCGCGAAGGCATTGTGCCGGGGCATAACTGACGCTGAGGCTCGAAAGTGCGGGTATCAAACAGG	101
	TACGTAGGGGGCAAGCGTTATCCGGATTTACTGGGTGTAAAGGGAGCGTAGACGGCATGACAAGCCAGATGTGAAAACCCAGGGCTCAACCCTGGGACTGCATTTGGAACTGCCAGGCTGGAGTGCAGGAGAGGTAAGCGGAATTCCTAGTGTAGCGGTGAAATGCGTAGATATTAGGAGGAACACCAGTGGCGAAGGCGGCTTACTGGACTGTAACTGACGTTGAGGCTCGAAAGCGTGGGGAGCAAACAGG	Bacteria	Firmicutes	Clostridia	Clostridiales	Lachnospiraceae	Clostridium_XlVa	ID. 524	10.2295	0.00469256	TACGTAGGGGGCAAGCGTTATCCGGATTTACTGGGTGTAAAGGGAGCGTAGACGGCATGACAAGCCAGATGTGAAAACCCAGGGCTCAACCCTGGGACTGCATTTGGAACTGCCAGGCTGGAGTGCAGGAGAGGTAAGCGGAATTCCTAGTGTAGCGGTGAAATGCGTAGATATTAGGAGGAACACCAGTGGCGAAGGCGGCTTACTGGACTGTAACTGACGTTGAGGCTCGAAAGCGTGGGGAGCAAACAGG	111
	TACGTAGGTGGCAAGCGTTATCCGGAATTACTGGGTGTAAAGGGAGCGCAGGCGGGATAGCAAGTCAGCTGTGAAAACTATGGGCTCAACCCATAAACTGCAGTTGAAACTGTTATTCTTGAGTGGAGTAGAGGCAAGCGGAATTCCGAGTGTAGCGGTGAAATGCGTAGATATTCGGAGGAACACCAGTGGCGAAGGCGGCTTGCTGGGCTCTAACTGACGCTGAGGCTCGAAAGTGTGGGGAGCAAACAGG	Bacteria	Firmicutes	Clostridia	Clostridiales	Ruminococcaceae	Ruminococcus	ID. 187	-9.09624	0.00194605	TACGTAGGTGGCAAGCGTTATCCGGAATTACTGGGTGTAAAGGGAGCGCAGGCGGGATAGCAAGTCAGCTGTGAAAACTATGGGCTCAACCCATAAACTGCAGTTGAAACTGTTATTCTTGAGTGGAGTAGAGGCAAGCGGAATTCCGAGTGTAGCGGTGAAATGCGTAGATATTCGGAGGAACACCAGTGGCGAAGGCGGCTTGCTGGGCTCTAACTGACGCTGAGGCTCGAAAGTGTGGGGAGCAAACAGG	100
	TACGTAGGTGGCAAGCGTTATCCGGATTTATTGGGCGTAAAGCGAGCGCAGGCGGTTTGATAAGTCTGATGTGAAAGCCTTTGGCTTAACCAAAGAAGTGCATCGGAAACTGTCAGACTTGAGTGCAGAAGAGGACAGTGGAACTCCATGTGTAGCGGTGGAATGCGTAGATATATGGAAGAACACCAGTGGCGAAGGCGGCTGTCTGGTCTGCAACTGACGCTGAGGCTCGAAAGCATGGGTAGCGAACAGG	Bacteria	Firmicutes	Bacilli	Lactobacillales	Lactobacillaceae	Lactobacillus	ID. 271	-6.55367	0.00651792	TACGTAGGTGGCAAGCGTTATCCGGATTTATTGGGCGTAAAGCGAGCGCAGGCGGTTTGATAAGTCTGATGTGAAAGCCTTTGGCTTAACCAAAGAAGTGCATCGGAAACTGTCAGACTTGAGTGCAGAAGAGGACAGTGGAACTCCATGTGTAGCGGTGGAATGCGTAGATATATGGAAGAACACCAGTGGCGAAGGCGGCTGTCTGGTCTGCAACTGACGCTGAGGCTCGAAAGCATGGGTAGCGAACAGG	100
	TACGGAGGATTCAAGCGTTATCCGGATTTATTGGGTTTAAAGGGTGCGTAGGCGGTTTGATAAGTTAGAGGTGAAATCCCGGGGCTTAACTCCGGAACTGCCTCTAATACTGTTAGACTAGAGAGTAGTTGCGGTAGGCGGAATGTATGGTGTAGCGGTGAAATGCTTAGAGATCATACAGAACACCGATTGCGAAGGCAGCTTACCAAACTATATCTGACGTTGAGGCACGAAAGCGTGGGGAGCAAACAGG	Bacteria	Bacteroidetes	Bacteroidia	Bacteroidales	Rikenellaceae	Alistipes	ID. 294	-10.904	5.04883e-06	TACGGAGGATTCAAGCGTTATCCGGATTTATTGGGTTTAAAGGGTGCGTAGGCGGTTTGATAAGTTAGAGGTGAAATCCCGGGGCTTAACTCCGGAACTGCCTCTAATACTGTTAGACTAGAGAGTAGTTGCGGTAGGCGGAATGTATGGTGTAGCGGTGAAATGCTTAGAGATCATACAGAACACCGATTGCGAAGGCAGCTTACCAAACTATATCTGACGTTGAGGCACGAAAGCGTGGGGAGCAAACAGG	100
	AACGTAGGGTGCAAGCGTTGTCCGGAATTACTGGGTGTAAAGGGAGCGCAGGCGGACCGGCAAGTTGGAAGTGAAAACTATGGGCTCAACCCATAGATTGCTTTCAAAACTGCTGGCCTTGAGTAGTGCAGAGGTAGGTGGAATTCCCGGTGTAGCGGTGGAATGCGTAGATATCGGGAGGAACACCAGTGGCGAAGGCGACCTACTGGGCACCAACTGACGCTGAGGCTCGAAAGCATGGGTAGCAAACAGG	Bacteria	Firmicutes	Clostridia	Clostridiales	Ruminococcaceae	Gemmiger	ID. 113	-10.8672	0.00285417	AACGTAGGGTGCAAGCGTTGTCCGGAATTACTGGGTGTAAAGGGAGCGCAGGCGGACCGGCAAGTTGGAAGTGAAAACTATGGGCTCAACCCATAGATTGCTTTCAAAACTGCTGGCCTTGAGTAGTGCAGAGGTAGGTGGAATTCCCGGTGTAGCGGTGGAATGCGTAGATATCGGGAGGAACACCAGTGGCGAAGGCGACCTACTGGGCACCAACTGACGCTGAGGCTCGAAAGCATGGGTAGCAAACAGG	110
	TACGGAGGATTCGAGCGTTATCCGGATTTATTGGGTTTAAAGGGAGCGTAGGCGGGTTGTTAAGTCAGTTGTGAAAGTTTGCGGCTCAACCGTAAAATTGCAGTTGATACTGGCGACCTTGAGTGCAACAGAGGTAGGCGGAATTCGTGGTGTAGCGGTGAAATGCTTAGATATCACGAAGAACTCCGATTGCGAAGGCAGCTTACTGGATTGTAACTGACGCTGATGCTCGAAAGTGTGGGTATCAAACAGG	Bacteria	Bacteroidetes	Bacteroidia	Bacteroidales	Bacteroidaceae	Bacteroides	ID. 114	-24.2266	1.68339e-21	TACGGAGGATTCGAGCGTTATCCGGATTTATTGGGTTTAAAGGGAGCGTAGGCGGGTTGTTAAGTCAGTTGTGAAAGTTTGCGGCTCAACCGTAAAATTGCAGTTGATACTGGCGACCTTGAGTGCAACAGAGGTAGGCGGAATTCGTGGTGTAGCGGTGAAATGCTTAGATATCACGAAGAACTCCGATTGCGAAGGCAGCTTACTGGATTGTAACTGACGCTGATGCTCGAAAGTGTGGGTATCAAACAGG	110
	TACGTATGGTGCAAGCGTTATCCGGATTTACTGGGTGTAAAGGGTGCGTAGGTGGCAAGGCAAGTCTGAAGTGAAAATCCGGGGCTCAACCCCGGAACTGCTTTGGAAACTGTTTAGCTGGAGTACAGGAGAGGTAAGTGGAATTCCTAGTGTAGCGGTGAAATGCGTAGATATTAGGAGGAACACCAGTGGCGAAGGCGACTTACTGGACTGCTACTGACACTGAGGCACGAAAGCGTGGGGAGCAAACAGG	Bacteria	Firmicutes	Clostridia	Clostridiales	Lachnospiraceae	Coprococcus	ID. 151	-10.0386	0.00545564	TACGTATGGTGCAAGCGTTATCCGGATTTACTGGGTGTAAAGGGTGCGTAGGTGGCAAGGCAAGTCTGAAGTGAAAATCCGGGGCTCAACCCCGGAACTGCTTTGGAAACTGTTTAGCTGGAGTACAGGAGAGGTAAGTGGAATTCCTAGTGTAGCGGTGAAATGCGTAGATATTAGGAGGAACACCAGTGGCGAAGGCGACTTACTGGACTGCTACTGACACTGAGGCACGAAAGCGTGGGGAGCAAACAGG	110
	TACGTAGGGGGCAAGCGTTATCCGGATTTACTGGGTGTAAAGGGAGCGCAGACGGCGATGCAAGTCTGGAGTGAAAGCCCGGGGCTCAACCCCGGGACTGCTTTGGAAACTGTATGGCTAGAGTGCTGGAGAGGCAAGCGGAATTCCTAGTGTAGCGGTGAAATGCGTAGATATTAGGAAGAACACCAGTGGCGAAGGCGGCTTGCTGGACAGTAACTGACGTTCAGGCTCGAAAGCGTGGGGAGCAAACAGG	Bacteria	Firmicutes	Clostridia	Clostridiales	Lachnospiraceae	Clostridium_XlVa	ID. 214	-5.74723	0.00453125	TACGTAGGGGGCAAGCGTTATCCGGATTTACTGGGTGTAAAGGGAGCGCAGACGGCGATGCAAGTCTGGAGTGAAAGCCCGGGGCTCAACCCCGGGACTGCTTTGGAAACTGTATGGCTAGAGTGCTGGAGAGGCAAGCGGAATTCCTAGTGTAGCGGTGAAATGCGTAGATATTAGGAAGAACACCAGTGGCGAAGGCGGCTTGCTGGACAGTAACTGACGTTCAGGCTCGAAAGCGTGGGGAGCAAACAGG	110

[truncated: 1 more sheets: TaxaIDKey]
